# Supplementary material for: Diversity, taxonomy, and evolution of archaeal viruses of the class Caudoviricetes
Source: PLoS Biol. 2021 Nov 9;19(11):e3001442. doi: 10.1371/journal.pbio.3001442 (PMC8651126; doi:10.1371/journal.pbio.3001442)
Supplement: S1 Data — CGJ, composite generalized Jaccard; dsDNA, double-stranded DNA. (NWK) [file pbio.3001442.s002.nwk]

(((AY722806_Globuloviridae_Globulovirus_Thermoproteus-tenax-spherical-virus-1:0.791754,AJ635161_Globuloviridae_Globulovirus_Pyrobaculum-spherical-virus:0.791754):0.208246,KU307456_Tristromaviridae_Alphatristromavirus_Pyrobaculum-filamentous-virus-1:1.000000):0.000000,(((((((((((((((AB276040_Myoviridae_P2virus_Ralstonia-phage-phiRSA1:0.375038,AB008550_Myoviridae_P2virus_Pseudomonas-phage-phiCTX:0.375038):0.052627,((CP000623_Myoviridae_P2virus_Burkholderia-phage-phiE202:0.026819,DQ087285_Myoviridae_P2virus_Burkholderia-phage-phiE52237:0.026819):0.146271,CP000624_Myoviridae_P2virus_Burkholderia-phage-phiE12-2:0.173090):0.254574):0.051433,(((((AY251033_Myoviridae_P2virus_Yersinia-phage-L-413C:0.103805,AY135739_Myoviridae_P2virus_Escherichia-phage-Wphi:0.103805):0.055021,KC618326_Myoviridae_P2virus_Escherichia-phage-P2:0.158826):0.053159,(AY135486_Myoviridae_P2virus_Salmonella-phage-PsP3:0.083616,U32222_Myoviridae_P2virus_Escherichia-phage-186:0.083616):0.128369):0.111840,AY319521_Myoviridae_P2virus_Salmonella-phage-SopE-Phi:0.323825):0.098817,DQ426904_Myoviridae_P2virus_Mannheimia-phage-phi-MhaA1-PHL101:0.422642):0.056456):0.200494,(((AB374228_Myoviridae_Hp1virus_Vibrio-phage-kappa:0.003506,AF125163_Myoviridae_Hp1virus_Vibrio-phage-K139:0.003506):0.396653,DQ674738_Myoviridae_Hp1virus_Aeromonas-phage-phiO18P:0.400159):0.049813,((AY027935_Myoviridae_Hp1virus_Haemophilus-phage-HP2:0.039044,U24159_Myoviridae_Hp1virus_Haemophilus-phage-HP1:0.039044):0.134704,DQ114220_Myoviridae_Hp1virus_Pasteurella-phage-F108:0.173749):0.276224):0.229619):0.171072,AF155037_Corticoviridae_Corticovirus_Pseudoalteromonas-virus-PM2:0.850663):0.121109,L13696_Plasmaviridae_Plasmavirus_Acholeplasma-virus-L2:0.971772):0.009957,((((KC013025_Siphoviridae_Lmd1virus_Leuconostoc-phage-phiLN12:0.106527,KC013022_Siphoviridae_Lmd1virus_Leuconostoc-virus-LN03:0.106527):0.045468,((KC013023_Siphoviridae_Lmd1virus_Leuconostoc-virus-LN04:0.049777,JQ659259_Siphoviridae_Lmd1virus_Leuconostoc-phage-Lmd1:0.049777):0.024600,KC013024_Siphoviridae_Lmd1virus_Leuconostoc-phage-phiLN6B:0.074377):0.077618):0.034770,KC013021_Siphoviridae_Lmd1virus_Leuconostoc-phage-P793:0.186765):0.266125,(((KM262192_Siphoviridae_Una4virus_Leuconostoc-phage-Ln-9:0.065871,GQ451696_Siphoviridae_Una4virus_Leuconostoc-phage-1-A4:0.065871):0.059962,(KC013026_Siphoviridae_Una4virus_Leuconostoc-virus-LN25:0.003507,KM262191_Siphoviridae_Una4virus_Leuconostoc-phage-Ln-8:0.003507):0.122326):0.049565,(KC013029_Siphoviridae_Una4virus_Leuconostoc-phage-phiLNTR3:0.011873,KC013027_Siphoviridae_Una4virus_Leuconostoc-virus-LN34:0.011873):0.163525):0.277492):0.528839):0.003764,(((((JX182370_Siphoviridae_R4virus_Streptomyces-phage-R4:0.010394,JX262376_Siphoviridae_R4virus_Streptomyces-phage-phiELB20:0.010394):0.259792,JX182369_Siphoviridae__Streptomyces-phage-phiHau3:0.270186):0.014747,(((((KC700557_Siphoviridae_Likavirus_Streptomyces-phage-Sujidade:0.044858,KT124228_Siphoviridae_Likavirus_Streptomyces-phage-Danzina:0.044858):0.026827,(KC700558_Siphoviridae_Likavirus_Streptomyces-phage-Zemlya:0.032389,KC700556_Siphoviridae_Likavirus_Streptomyces-phage-Lika:0.032389):0.039295):0.036863,KT184391_Siphoviridae_Likavirus_Streptomyces-phage-Lannister:0.108548):0.051426,(((KT152029_Siphoviridae_Likavirus_Streptomyces-phage-Caliburn:0.016178,KT124227_Siphoviridae_Likavirus_Streptomyces-phage-Aaronocolus:0.016178):0.030540,KT184390_Siphoviridae_Likavirus_Streptomyces-phage-Izzy:0.046718):0.042828,KT124229_Siphoviridae_Likavirus_Streptomyces-phage-Hydra:0.089546):0.070429):0.085162,(JX889246_Siphoviridae_Camvirus_Streptomyces-phage-phiCAM:0.102022,KT186228_Siphoviridae_Camvirus_Streptomyces-phage-Amela:0.102022):0.143114):0.039797):0.663463,AF246223_Podoviridae__Mycoplasma-phage:0.948396):0.009595,(((((((JN698992_Siphoviridae_Pipefishvirus_Mycobacterium-phage-Gadjet:0.032971,JN699003_Siphoviridae_Pipefishvirus_Mycobacterium-phage-Athena:0.032971):0.003009,KF493879_Siphoviridae_Pipefishvirus_Mycobacterium-phage-Bernardo:0.035979):0.037137,DQ398049_Siphoviridae_Pipefishvirus_Mycobacterium-phage-Pipefish:0.073117):0.288853,(AY129334_Siphoviridae_Rosebushvirus_Mycobacterium-phage-Rosebush:0.041729,KR997932_Siphoviridae_Rosebushvirus_Mycobacterium-phage-Godines:0.041729):0.320241):0.043829,((((((((JN699011_Siphoviridae_Coopervirus_Mycobacterium-phage-Stinger:0.031128,JF704094_Siphoviridae_Coopervirus_Mycobacterium-phage-ChrisnMich:0.031128):0.007505,DQ398044_Siphoviridae_Coopervirus_Mycobacterium-phage-Cooper:0.038633):0.006159,EU770221_Siphoviridae_Coopervirus_Mycobacterium-phage-Nigel:0.044792):0.012574,KF279411_Siphoviridae_Coopervirus_Mycobacterium-phage-Adawi:0.057366):0.007336,(((JF704104_Siphoviridae_Coopervirus_Mycobacterium-phage-Zemanar:0.009279,KT270441_Siphoviridae_Coopervirus_Mycobacterium-phage-BrownCNA:0.009279):0.019737,KF279412_Siphoviridae_Coopervirus_Mycobacterium-phage-Bane1:0.029017):0.023569,KF493881_Siphoviridae_Coopervirus_Mycobacterium-phage-JAMaL:0.052586):0.012116):0.049124,KR080194_Siphoviridae_Coopervirus_Mycobacterium-phage-Vincenzo:0.113826):0.124992,((KR080199_Siphoviridae_Acadianvirus_Mycobacterium-phage-Baee:0.068855,JN699007_Siphoviridae_Acadianvirus_Mycobacterium-phage-Acadian:0.068855):0.012834,KF024727_Siphoviridae_Acadianvirus_Mycobacterium-phage-Reprobate:0.081689):0.157129):0.052931,((((KF713485_Siphoviridae_Pg1virus_Mycobacterium-phage-Suffolk:0.017057,AF547430_Siphoviridae_Pg1virus_Mycobacterium-phage-OSmaximus:0.017057):0.008638,JN006064_Siphoviridae_Pg1virus_Mycobacterium-phage-OSmaximus:0.025694):0.003294,(KJ595576_Siphoviridae_Pg1virus_Mycobacterium-phage-Manad:0.010720,KR781349_Siphoviridae_Pg1virus_Mycobacterium-phage-Apizium:0.010720):0.018268):0.015316,(KJ174157_Siphoviridae_Pg1virus_Mycobacterium-phage-Soto:0.027475,JN192463_Siphoviridae_Pg1virus_Mycobacterium-phage-Oline:0.027475):0.016829):0.247445):0.114050):0.485914,(DQ398051_Siphoviridae_Plotvirus_Mycobacterium-phage-Plot:0.220139,KJ194582_Siphoviridae_Hawkeyevirus_Mycobacterium-phagee-Hawkeye:0.220139):0.671575):0.009565,((((((FJ168659_Siphoviridae_Brujitavirus_Mycobacterium-phage-Brujita:0.263957,JN699001_Siphoviridae_Brujitavirus_Mycobacterium-phage-Babsiella:0.263957):0.150889,(KP027201_Siphoviridae_Che9cvirus_Mycobacterium-phage-Sbash:0.216537,AY129333_Siphoviridae_Che9cvirus_Mycobacterium-phage-Che9c:0.216537):0.198309):0.135196,((KR080195_Siphoviridae_Phayoncevirus_Mycobacterium-phage-Phayonce:0.200668,JN412591_Siphoviridae_Bignuzvirus_Mycobacterrium-phage-BigNuz:0.200668):0.058820,(((KP027200_Siphoviridae_Fishburnevirus_Mycobacterium-phage-Malithi:0.035585,JN572061_Siphoviridae_Fishburnevirus_Mycobacterium-phage-Jebeks:0.035585):0.015583,(KC691256_Siphoviridae_Fishburnevirus_Mycobacterium-phage-Fishburne:0.022307,KF841477_Siphoviridae_Fishburnevirus_Mycobacterium-phage-Donovan:0.022307):0.028861):0.017170,KT347313_Siphoviridae_Fishburnevirus_Mycobacterium-phage-Brusacoram:0.068337):0.191150):0.290555):0.036132,((((KU935729_Siphoviridae_Redivirus_Mycobacterium-phage-SkinnyPete:0.196828,KU935728_Siphoviridae_Charlievirus_Mycobacterium-phage-Xeno:0.196828):0.004638,KF986246_Siphoviridae_Buttersvirus_Mycobacterium-phage-MichelleMyBell:0.201465):0.032736,((JN624851_Siphoviridae_Redivirus_Mycobacterium-phage-Redi:0.176490,KU935727_Siphoviridae_Redivirus_Mycobacterium-phage-Panchino:0.176490):0.014336,(KU935731_Siphoviridae_Redivirus_Mycobacterium-phage-Phrann:0.142161,KC576783_Siphoviridae_Buttersvirus_Mycobacterium-phage-Butters:0.142161):0.048665):0.043375):0.013393,(KU935730_Siphoviridae_Charlievirus_Mycobacterium-phage-Pipsqueaks:0.153831,JN256079_Siphoviridae_Charlievirus_Mycobacterium-phage-Charlie:0.153831):0.093763):0.338580):0.234377,(JF937105_Siphoviridae_Reyvirus_Mycobacterrium-phage-Rey:0.265312,JN699628_Siphoviridae_Bongovirus_Mycobacterrium-phage-Bongo:0.265312):0.555240):0.041521,((KU963249_Siphoviridae_Baxtervirus_Gordonia-phage-Yeezy:0.214594,KU963263_Siphoviridae_Baxtervirus_Gordonia-phage-BaxterFox:0.214594):0.153393,((KX557287_Siphoviridae_Nymphadoravirus_Gordonia-phage-Zirinka:0.057755,KU963257_Siphoviridae_Nymphadoravirus_Gordonia-phage-Kita:0.057755):0.098609,KU963255_Siphoviridae_Nymphadoravirus_Gordonia-phage-Nymphadora:0.156364):0.211623):0.494087):0.039205):0.056713):0.027502):0.000392,((((((((((((((((((((((KM501444_Myoviridae_T4virus_Shigella-phage-pSs-1:0.036571,AP011113_Myoviridae_T4virus_Escherichia-phage-AR1:0.036571):0.006315,KF925357_Myoviridae_T4virus_Escherichia-phage-HY01:0.042886):0.008373,((HM035025_Myoviridae_T4virus_Shigella-phage-Shfl2:0.030773,JN202312_Myoviridae_T4virus_Escherichia-phage-ime09:0.030773):0.011782,HE956711_Myoviridae_T4virus_Yersinia-phage-phiD1:0.042555):0.008704):0.008752,((DQ904452_Myoviridae__Escherichia-phage-RB32:0.043042,FJ839692_Myoviridae_T4virus_Escherichia-phage-RB14:0.043042):0.003073,KM606994_Myoviridae_T4virus_Escherichia-phage-RB3:0.046115):0.013896):0.016960,((KF208315_Myoviridae_T4virus_Yersinia-phage-PST:0.046525,JX128259_Myoviridae_T4virus_Escherichia-phage-ECML-134:0.046525):0.007436,JN986846_Myoviridae_T4virus_Escherichia-phage-vB_EcoM_ACG-C40:0.053961):0.023010):0.010476,(AF158101_Myoviridae_T4virus_Escherichia-phage-T4:0.071788,KJ668714_Myoviridae_T4virus_Escherichia-phage-vB_EcoM_112:0.071788):0.015659):0.070969,(((KM407600_Myoviridae_Rb69virus_Shigella-phage-Shf125875:0.030866,AY303349_Myoviridae_Rb69virus_Escherichia-phage-RB69:0.030866):0.015008,KF582788_Myoviridae_Rb69virus_Escherichia-phage-vB_EcoM_JS09:0.045875):0.036103,JX536493_Myoviridae_Rb69virus_Escherichia-phage-HX01:0.081977):0.076439):0.036060,((((((EF469154_Myoviridae_Js98virus_Escherichia-phage-JS98:0.033945,EU863409_Myoviridae_Js98virus_Escherichia-phage-JS10:0.033945):0.017232,KP007359_Myoviridae_Js98virus_Escherichia-phage-vb_EcoM-VR5:0.051177):0.004156,KT176190_Myoviridae_Js98virus_Escherichia-phage-QL01:0.055333):0.008222,HM071924_Myoviridae_Js98virus_Escherichia-phage-IME08:0.063556):0.041591,HQ829472_Myoviridae_Js98virus_Escherichia-phage-Bp7:0.105147):0.037287,((((KP007361_Myoviridae_Sp18virus_Escherichia-phage-vB_EcoM_VR25:0.056134,HM563683_Myoviridae_Sp18virus_Escherichia-phage-vB_EcoM_VR7:0.056134):0.016428,GQ981382_Myoviridae_Sp18virus_Shigella-phage-SP18:0.072562):0.012376,KP007360_Myoviridae_Sp18virus_Escherichia-phage-vB_EcoM_VR20:0.084937):0.007049,KP007362_Myoviridae_Sp18virus_Escherichia-phage-vB_EcoM_VR26:0.091987):0.050447):0.052043):0.019736,(((KM236240_Myoviridae_Moonvirus_Citrobacter-phage-Moon:0.045369,KT001915_Myoviridae_Moonvirus_Citrobacter-phage-Merlin:0.045369):0.099811,(GU323318_Myoviridae_Cc31virus_Enterobacter-phage-CC31:0.031784,KJ101592_Myoviridae_Cc31virus_Enterobacter-phage-PG7:0.031784):0.113396):0.018118,(JX181825_Myoviridae_S16virus_Salmonella-phage-STML-198:0.074377,HQ331142_Myoviridae_S16virus_Salmonella-phage-vB_SenM-S16:0.074377):0.088921):0.050915):0.043066,(KR269720_Myoviridae_Jd18virus_Klebsiella-phage-PKO111:0.114666,KT239446_Myoviridae_Jd18virus_Klebsiella-phage-JD18:0.114666):0.142612):0.045931,HM114315_Myoviridae__Acinetobacter-phage-133:0.303209):0.041207,((AY343333_Myoviridae_Rb49virus_Escherichia-phage-RB49:0.051378,EF437941_Myoviridae_Rb49virus_Escherichia-phage-Phi1:0.051378):0.027553,EU863408_Myoviridae_Rb49virus_Escherichia-phage-JSE:0.078931):0.265485):0.053614,((AY967407_Myoviridae__Escherichia-phage-RB43:0.092853,HM134276_Myoviridae__Escherichia-phage-RB16:0.092853):0.060621,((((KT001919_Myoviridae_Kp15virus_Klebsiella-phage-Miro:0.020399,KT001918_Myoviridae_Kp15virus_Klebsiella-phage-Matisse:0.020399):0.006175,HQ918180_Myoviridae_Kp15virus_Klebsiella-phage-KP27:0.026574):0.005519,GU295964_Myoviridae_Kp15virus_Klebsiella-phage-KP15:0.032093):0.027683,KT321315_Myoviridae_Kp15virus_Enterobacter-phage-phiEap-3:0.059776):0.093698):0.244555):0.056528,(AY266303_Myoviridae__Aeromonas-phage-Aeh1:0.345603,GU459069_Myoviridae__Aeromonas-phage-65:0.345603):0.108955):0.072902,((KP671755_Myoviridae_Schizot4virus_Vibrio-phage-ValKK3:0.106303,HQ317393_Myoviridae_Schizot4virus_Vibrio-phage-nt-1:0.106303):0.020124,AY283928_Myoviridae_Schizot4virus_Vibrio-phage-KVP40:0.126427):0.401033):0.194077,((((((FJ373894_Ackermannviridae_Ag3virus_Shigella-phage-phiSboM-AG3:0.092764,JX181829_Ackermannviridae_Ag3virus_Salmonella-phage-SKML-39:0.092764):0.065129,KX147096_Ackermannviridae__Serratia-phage-vB-Sru-IME250:0.157893):0.022660,(KJ716335_Ackermannviridae_Limestonevirus_Dickeya-phage-RC-2014:0.057476,HE600015_Ackermannviridae_Limestonevirus_Dickeya-phage-vB-DsoM-LIMEstone1:0.057476):0.123077):0.024579,(((((KJ174318_Ackermannviridae_Cba120virus_Salmonella-phage-vB-SalM-SJ3:0.079855,KX245012_Ackermannviridae_Cba120virus_Salmonella-phage-GG32:0.079855):0.018506,KP797973_Ackermannviridae_Cba120virus_Salmonella-phage-Det7:0.098361):0.013675,((((JN126049_Ackermannviridae_Cba120virus_Salmonella-phage-PhiSH19:0.062860,KX438380_Ackermannviridae_Cba120virus_Salmonella-phage-vB-SalM-PM10:0.062860):0.012084,(HQ259103_Ackermannviridae_Cba120virus_Salmonella-phage-SFP10:0.056939,JN593240_Ackermannviridae_Cba120virus_Escherichia-phage-CBA120:0.056939):0.018004):0.016987,FQ312032_Ackermannviridae_Vi1virus_Salmonella-phage-Vi01:0.091930):0.004271,KR296692_Ackermannviridae_Cba120virus_Salmonella-phage-38:0.096201):0.015835):0.009607,(KF669654_Ackermannviridae_Vi1virus_Salmonella-phage-Maynard:0.029898,KF669653_Ackermannviridae_Vi1virus_Salmonella-phage-Marshall:0.029898):0.091745):0.009603,(KJ174317_Ackermannviridae_Vi1virus_Salmonella-phage-vB-SalM-SJ2:0.107902,JX128257_Ackermannviridae_Vi1virus_Escherichia-phage-ECML-4:0.107902):0.023344):0.073886):0.034178,AB797215_Ackermannviridae__Klebsiella-phage-0507-KN2-1:0.239309):0.092838,(JX878496_Ackermannviridae__Serratia-phage-phiMAM1:0.226631,KP037007_Ackermannviridae__Erwinia-phage-phiEa2809:0.226631):0.105517):0.389390):0.070386,(((FN667789_Myoviridae_Cp220virus_Campylobacter-phage-CPt10:0.061477,FN667788_Myoviridae_Cp220virus_Campylobacter-phage-CP220:0.061477):0.130557,HE815464_Myoviridae_Cp220virus_Campylobacter-phage-CP21:0.192033):0.472293,((GU296433_Myoviridae_Cp8virus_Campylobacter-phage-NCTC12673:0.035900,JX569801_Myoviridae_Cp8virus_Campylobacter-phage-CP30A:0.035900):0.031391,(JN132397_Myoviridae_Cp8virus_Campylobacter-phage-CPX:0.015532,FR823450_Myoviridae_Cp8virus_Campylobacter-phage-CP81:0.015532):0.051758):0.597035):0.127597):0.031867,(((((KF550303_Myoviridae_Se1virus_Escherichia-phage-4MG:0.043767,JN882284_Myoviridae_Se1virus_Cronobacter-phage-vB_CsaM_GAP31:0.043767):0.141816,JX181824_Myoviridae_Se1virus_Salmonella-phage-SSE121:0.185583):0.276174,(((KC690136_Myoviridae_V5virus_Escherichia-phage-JES2013:0.043454,JQ031132_Myoviridae_V5virus_Escherichia-phage-FV3:0.043454):0.000423,KJ190158_Myoviridae_V5virus_Escherichia-phage-FFH2:0.043877):0.016549,DQ832317_Myoviridae_V5virus_Escherichia-phage-V5:0.060425):0.401331):0.097205,((((KC954774_Myoviridae_Cr3virus_Cronobacter-phage-CR8:0.027064,JQ691612_Myoviridae_Cr3virus_Cronobacter-phage-CR3:0.027064):0.070030,KT353109_Myoviridae_Cr3virus_Cronobacter-phage-PBES-02:0.097094):0.032279,JQ691611_Myoviridae_Cr3virus_Cronobacter-phage-CR9:0.129373):0.162424,JQ015307_Myoviridae_Cr3virus_Pectobacterium-phage-phiTE:0.291797):0.267164):0.188451,(((((((JN225449_Myoviridae_Felixo1virus_Enterobacteriaphage-UAB_Phi87:0.048316,KF055347_Myoviridae_Felixo1virus_Escherichia-phage-JH2:0.048316):0.016739,KP869100_Myoviridae_Felixo1virus_Escherichia-typing-phage-1:0.065055):0.024963,JX560968_Myoviridae_Felixo1virus_Escherichia-phage-EC6:0.090018):0.030108,(KT363872_Myoviridae_Mooglevirus_Citrobacter-phage-Mordin:0.087574,KR014248_Myoviridae_Felixo1virus_Escherichia-phage-vB_EcoM_AYO145A:0.087574):0.032552):0.015018,(((((EU877232_Myoviridae_Felixo1virus_Escherichia-phage-wV8:0.061738,KM657822_Myoviridae_Felixo1virus_Escherichia-phage-vB_EcoM-VpaE1:0.061738):0.016363,KM092515_Myoviridae_Felixo1virus_Escherichia-phage-HY02:0.078101):0.006591,AF320576_Myoviridae_Felixo1virus_Salmonella-phage-Felix01:0.084692):0.018100,KP143762_Myoviridae_Felixo1virus_Salmonella-phage-Mushroom:0.102793):0.014296,(KT454805_Myoviridae_Suspvirus_Escherichia-phage-phiSUSP1:0.087706,KM236239_Myoviridae_Mooglevirus_Citrobacter-phage-Moogle:0.087706):0.029382):0.018056):0.010357,(KT454806_Myoviridae_Suspvirus_Escherichia-phage-phiSUSP2:0.105444,KP010413_Myoviridae_Felixo1virus_Salmonella-phage-HB-2014:0.105444):0.040058):0.279680,(HQ728263_Myoviridae_Ea214virus_Erwinia-phage-vB_EamM-M7:0.061263,EU710883_Myoviridae_Ea214virus_Erwinia-phage-phiEa21-4:0.061263):0.363919):0.322230):0.076378):0.076233,(((((((DQ004855_Myoviridae_P100virus_Listeria-phage-P100:0.041013,DQ003638_Myoviridae_P100virus_Listeria-phage-A511:0.041013):0.356276,AP009390_Myoviridae__Enterococcus-phage-phiEC24C:0.397290):0.083377,(KT224359_Myoviridae_Tsarbombavirus_Bacillus-phage-TsarBomba:0.051119,JN797797_Myoviridae_Tsarbombavirus_Bacillus-phage-BCP78:0.051119):0.429548):0.033853,(((((((KP027446_Myoviridae_Kayvirus_Staphylococcus-phage-phiIPLA-RODI:0.057482,KJ888149_Myoviridae_Kayvirus_Staphylococcus-phage-MCE-2014:0.057482):0.011142,(KF766114_Myoviridae_Kayvirus_Staphylococcus-phage-K:0.042780,AY954969_Myoviridae_Kayvirus_Staphylococcus-phage-G1:0.042780):0.025844):0.003158,(KM216423_Myoviridae_Kayvirus_Staphylococcus-phage-P108:0.045796,JQ686190_Myoviridae_Kayvirus_Staphylococcus-phage-G15:0.045796):0.025986):0.034008,JX878671_Myoviridae_Kayvirus_Staphylococcus-phage-JD007:0.105790):0.005474,((AB903967_Myoviridae_Kayvirus_Staphylococcus-phage-phiSA12:0.041496,AB853330_Myoviridae_Kayvirus_Staphylococcus-phage-S25-3:0.041496):0.014736,AB853331_Myoviridae_Kayvirus_Staphylococcus-phage-S25-4:0.056232):0.055032):0.215336,AY954970_Myoviridae_Twortvirus_Staphylococcus-phage-Twort:0.326601):0.003085,((KP881332_Myoviridae_Silviavirus_Staphylococcus-phage-Stau2:0.066445,JX194239_Myoviridae_Silviavirus_Staphylococcus-phage-SA11:0.066445):0.050180,JX846612_Myoviridae_Silviavirus_Staphylococcus-phage-vB_SauM_Remus:0.116625):0.213061):0.184835):0.063136,FJ822135_Myoviridae__Lactobacillus-phage-Lb338-1:0.577657):0.066515,AY682195_Myoviridae__Lactobacillus-phage-LP65:0.644172):0.050997,(FJ230960_Myoviridae_Spo1virus_Bacillus-phage-SPO1:0.071448,KF669649_Myoviridae_Spo1virus_Bacillus-phage-CampHawk:0.071448):0.623721):0.204854):0.041753,((((((((((((Query0043_HRTV-20:0.001090,Query0011_HRTV-18:0.001090):0.022525,Query0027_HRTV-22:0.023616):0.013364,Query0052_HRTV-10:0.036980):0.027183,Query0017_HRTV-26:0.064163):0.015970,Query0007_HSTV-4:0.080133):0.028764,(((Query0051_HRTV-8:0.027831,Query0000_contig_1-74414:0.027831):0.014967,Query0009_HRTV-14:0.042797):0.030551,(Query0041_HRTV23:0.000053,Query0006_HRTV-19:0.000053):0.073295):0.035549):0.021987,(((((Query0053_HRTV-5:0.023638,Query0036_HRTV-13:0.023638):0.013966,Query0039_HRTV-21:0.037604):0.007082,Query0010_HJTV-1:0.044686):0.012613,((Query0047_HRTV-9:0.038017,Query0020_HRTV-16:0.038017):0.004742,(Query0028_HCTV-7:0.012230,Query0025_HCTV-8:0.012230):0.030529):0.014541):0.040659,(Query0031_HF1:0.031283,Query0022_HF2:0.031283):0.066676):0.032925):0.033835,((Query0034_HJTV-2:0.048037,Query0033_HRTV-24:0.048037):0.006356,((Query0054_HSTV-3:0.028388,Query0029_HJTV-3:0.028388):0.005917,Query0044_HRTV-15:0.034305):0.020087):0.110326):0.491005,(((Query0040_HRTV-11:0.052818,Query0014_HCTV-6:0.052818):0.011635,(Query0046_HSTV-2:0.044350,Query0003_HRTV-2:0.044350):0.020103):0.020133,Query0013_HRTV-7:0.084586):0.571137):0.074466,(Query0050_HRTV-27:0.655449,Query0008_HRTV-25:0.655449):0.074740):0.127924,(((Query0042_HVTV-1:0.002322,Query0023_HVTV-2:0.002322):0.203921,Query0049_HCTV-5:0.206243):0.240076,(Query0048_HCTV-1:0.078183,Query0026_HCTV-16:0.078183):0.368135):0.411795):0.006324,(Query0035_HGTV-1:0.830719,Query0018_HATV-2:0.830719):0.033718):0.077339):0.024969,KY229235_ JdFR1000234:0.966745):0.003967,(((((((((EU311208_Podoviridae_Nona33virus_Escherichia-phage-Min27:0.049559,AF125520_Podoviridae_Nona33virus_Escherichia-phage-933W:0.049559):0.040312,AP005154_Podoviridae_Nona33virus_Escherichia-phage-Stx2-II:0.089872):0.038169,HM208303_Podoviridae_Nona33virus_Escherichia-phage-vB_EcoP_24B:0.128040):0.054742,KP682381_Podoviridae_Nona33virus_Escherichia-phage-PA28:0.182782):0.061146,(((KR781488_Podoviridae_Tl2011virus_Shigella-phage-Ss-VASD:0.072910,JQ011318_Podoviridae_Tl2011virus_Escherichia-phage-TL-2011c:0.072910):0.028302,KP682371_Podoviridae_Tl2011virus_Escherichia-phage-PA2:0.101212):0.016636,KF971864_Podoviridae_Tl2011virus_Escherichia-phage-phi191:0.117847):0.126081):0.010486,(KJ603229_Podoviridae_Pocjvirus_Shigella-phage-POCJ13:0.040410,KF766125_Podoviridae_Pocjvirus_Shigella-phage-75/02-Stx:0.040410):0.214004):0.568048,DQ003260_Myoviridae_Se1virus_Salmonella-phage-SE1:0.822462):0.113009,((((((((KU194206_Siphoviridae_T1virus_Escherichia-phage-JMPW1:0.047063,JX912252_Siphoviridae_T1virus_Escherichia-phage-ADB-2:0.047063):0.012217,(HM035024_Siphoviridae_T1virus_Shigella-phage-Shfl1:0.041955,KP085586_Siphoviridae_T1virus_Shigella-phage-pSf-2:0.041955):0.017325):0.153050,(AY216660_Siphoviridae_T1virus_Escherichia-phage-T1:0.042763,KU194205_Siphoviridae_T1virus_Escherichia-phage-JMPW2:0.042763):0.169568):0.064367,(AY308796_Siphoviridae_Tlsvirus_Escherichia-phage-Tls:0.186928,KM236241_Siphoviridae_Tlsvirus_Citrobacter-phage-Stevie:0.186928):0.089769):0.003075,JF912400_Siphoviridae__Cronobacter-phage-ESP2949-1:0.279772):0.020896,((((KT001920_Siphoviridae_Kp36virus_Klebsiella-phage-Sushi:0.105760,JF501022_Siphoviridae_Kp36virus_Klebsiella-phage-KP36:0.105760):0.019369,KP658157_Siphoviridae_Kp36virus_Klebsiella-phage-1513:0.125129):0.019861,KR269719_Siphoviridae_Kp36virus_Klebsiella-phage-PKP126:0.144990):0.026956,KR262148_Siphoviridae_Kp36virus_Klebsiella-phage-KLPN1:0.171946):0.128722):0.084056,(((((((KF771239_Siphoviridae_Rogue1virus_Escherichia-phage-vB_EcoS_AKS96:0.048866,KF771237_Siphoviridae_Rogue1virus_Escherichia-phage-vB_EcoS_AHP42:0.048866):0.007566,KF771238_Siphoviridae_Rogue1virus_Escherichia-phage-vB_EcoS_AHS24:0.056433):0.049210,KT825490_Siphoviridae_Rogue1virus_Escherichia-phage-C119:0.105643):0.014970,KJ668713_Siphoviridae_Rogue1virus_Escherichia-phage-e4/1c:0.120612):0.041741,((JQ182736_Siphoviridae_Rogue1virus_Escherichia-phage-Rogue1:0.093103,KC579452_Siphoviridae_Rogue1virus_Escherichia-phage-phiKP26:0.093103):0.019163,DQ121662_Siphoviridae_Rogue1virus_Escherichia-phage-JK06:0.112267):0.050086):0.081522,JF770475_Siphoviridae_Rogue1virus_Escherichia-phage-phiEB49:0.243875):0.032501,(AM156909_Siphoviridae_Rtpvirus_Escherichia-phage-Rtp:0.162565,JN986845_Siphoviridae_Rtpvirus_Escherichia-phage-vB_Eco_ACG-M12:0.162565):0.113811):0.108349):0.436851,((((((((((((JX202565_Siphoviridae_Jerseyvirus_Salmonella-phage-wks13:0.041295,HE775250_Siphoviridae_Jerseyvirus_Salmonella-phage-vB_SenS-Ent1:0.041295):0.042454,JQ007353_Siphoviridae_Jerseyvirus_Salmonella-phage-SE2:0.083749):0.015211,EF177456_Siphoviridae_Jerseyvirus_Salmonella-phage-SETP7:0.098960):0.019070,AY730274_Siphoviridae_Jerseyvirus_Salmonella-phage-SS3e:0.118030):0.030729,KR270151_Siphoviridae_Jerseyvirus_Salmonella-phage-f18SE:0.148759):0.025195,KF562865_Siphoviridae_Jerseyvirus_Salmonella-phage-SETP7:0.173954):0.006506,KF148055_Siphoviridae_Jerseyvirus_Salmonella-phage-Jersey:0.180460):0.023997,(KF562864_Siphoviridae_Jerseyvirus_Salmonella-phage-SETP13:0.102467,JX297445_Siphoviridae_Jerseyvirus_Salmonella-phage-vB_SenS_AG11:0.102467):0.101991):0.034555,KM272358_Siphoviridae_Jerseyvirus_Salmonella-phage-LSPA1:0.239012):0.073521,((GU196278_Siphoviridae_K1gvirus_Escherichia-phage-K1H:0.122616,GU196277_Siphoviridae_K1gvirus_Escherichia-phage-K1G:0.122616):0.053757,(GU196280_Siphoviridae_K1gvirus_Escherichia-phage-K1ind2:0.027009,GU196279_Siphoviridae_K1gvirus_Escherichia-phage-K1ind1:0.027009):0.149365):0.136160):0.025025,KC139518_Siphoviridae_Sp31virus_Salmonella-phage-FSL-SP-031:0.337559):0.038298,KC832325_Siphoviridae_Jerseyvirus_Salmonella-phage-L13:0.375857):0.445719):0.113895):0.011139,(((((EF372997_Podoviridae__Synechococcus-phage-Syn5:0.358576,AF338467_Podoviridae__Synechococcus-phage-P60:0.358576):0.107041,AY939843_Podoviridae__Prochlorococcus-phage-P-SSP7:0.465617):0.142153,(((FJ194439_Podoviridae_T7virus_Kluyvera-phage-Kvp1:0.160940,V01146_Podoviridae_T7virus_Escherichia-phage-T7:0.160940):0.048279,((GQ413937_Podoviridae_Kp32virus_Klebsiella-phage-KP32:0.117478,KR149291_Podoviridae_Kp32virus_Klebsiella-phage-K5:0.117478):0.035901,(((LN866626_Podoviridae_Kp32virus_Klebsiella-phage-vB_KpnP_KpV289:0.023526,HM480846_Podoviridae_Kp32virus_Escherichia-phage-K30:0.023526):0.076362,EU734173_Podoviridae_Kp32virus_Klebsiella-phage-K11:0.099889):0.005507,KT367885_Podoviridae_Kp32virus_Klebsiella-phage-vB_Kp1:0.105396):0.047983):0.055841):0.101131,AF493143_Podoviridae_T7virus_Pseudomonas-phage-gh-1:0.310350):0.297419):0.054061,(((AM084415_Podoviridae_Sp6virus_Escherichia-phage-K1E:0.045836,AY370674_Podoviridae_Sp6virus_Escherichia-phage-K1-5:0.045836):0.147707,AY288927_Podoviridae_Sp6virus_Salmonella-phage-SP6:0.193544):0.214076,EF160123_Podoviridae_Sp6virus_Erwinia-phage-Era103:0.407620):0.254210):0.040962,(((((AJ505558_Podoviridae_Phikmvvirus_Pseudomonas-phage-phiKMV:0.333289,AM265639_Podoviridae_Phikmvvirus_Pseudomonas-phage-LKA1:0.333289):0.143201,FR751545_Podoviridae_Phikmvvirus_Pantoea-phage-LIMEzero:0.476490):0.026453,((((GQ413938_Podoviridae_Kp34virus_Klebsiella-phage-KP34:0.111548,KF765493_Podoviridae_Kp34virus_Klebsiella-phage-F19:0.111548):0.003461,((KU666550_Podoviridae_Kp34virus_Klebsiella-phage-KpV71:0.080579,AB716666_Podoviridae_Kp34virus_Klebsiella-phage-NTUH-K2044-K1-1:0.080579):0.013433,KP708985_Podoviridae_Kp34virus_Klebsiella-phage-vB_KpnP_SU503:0.094012):0.020997):0.025215,(((KX211991_Podoviridae_Kp34virus_Klebsiella-phage-KpV475:0.037985,KT964103_Podoviridae_Kp34virus_Klebsiella-phage-KpV41:0.037985):0.017686,KT367886_Podoviridae_Kp34virus_Klebsiella-phage-Kp2:0.055672):0.029188,KP708986_Podoviridae_Kp34virus_Klebsiella-phage-vB_KpnP_SU552A:0.084860):0.055364):0.202990,FR687252_Podoviridae_Phikmvvirus_Pantoea-phage-LIMElight:0.343214):0.159729):0.006149,(((KT804908_Podoviridae_Fri1virus_Acinetobacter-phage-IME-200:0.112521,KR149290_Podoviridae_Fri1virus_Acinetobacter-phage-Fri1:0.112521):0.011330,((KT388103_Podoviridae_Fri1virus_Acinetobacter-phage-vB_AbaP_PD-AB9:0.072912,KT388102_Podoviridae_Fri1virus_Acinetobacter-phage-vB_AbaP_PD-6A3:0.072912):0.026115,(HQ186308_Podoviridae_Fri1virus_Acinetobacter-phage-phiAB1:0.051458,JX658790_Podoviridae_Fri1virus_Acinetobacter-phage-Abp1:0.051458):0.047568):0.024824):0.080328,KC311669_Podoviridae_Fri1virus_Acinetobacter-phage-AB3:0.204179):0.304913):0.122513,((KU595433_Podoviridae_Pradovirus_Xanthomonas-phage-f30-Xaj:0.103240,KU595432_Podoviridae_Pradovirus_Xanthomonas-phage-f20-Xaj:0.103240):0.060592,KF626667_Podoviridae_Pradovirus_Xylella-phage-Prado:0.163832):0.467774):0.071187):0.243818):0.024102):0.015173):0.005244,(((((Query0030_HCTV-2:0.479698,Query0002_HHTV-2:0.479698):0.428058,Query0019_HHTV-1:0.907756):0.020267,((((Query0038_HATV-3:0.817223,Query0004_HSTV-1:0.817223):0.034935,((Query0032_HRTV-4:0.483966,Query0024_HRTV-29:0.483966):0.069493,Query0015_HFTV1:0.553459):0.298700):0.029169,((Query0045_CGphi46:0.556735,Query0021_BJ1:0.556735):0.272234,(Query0037_phiH1:0.314518,Query0012_phiCh1:0.314518):0.514452):0.052358):0.013754,Query0016_HRTV-28:0.895082):0.032942):0.028277,((Query0005_psiM100:0.220331,Query0001_psiM2:0.220331):0.632233,Query0055_Drs3:0.852565):0.103736):0.025167,((((AY950802_Sphaerolipoviridae_Alphasphaerolipovirus_Haloarcula-hispanica-virus-SH1:0.129750,KC252997_Sphaerolipoviridae_Alphasphaerolipovirus_Haloarcula-hispanica-virus-PH1:0.129750):0.222446,KT809302_Sphaerolipoviridae_Alphasphaerolipovirus_Haloarcula-californiae-icosahedral-virus-1:0.352196):0.061533,JN968479_Sphaerolipoviridae_Alphasphaerolipovirus_Haloarcula-hispanica-icosahedral-virus-2:0.413729):0.518833,AY048850_Sphaerolipoviridae_Betasphaerolipovirus_Natrinema-virus-SNJ1:0.932562):0.048905):0.009661):0.003916,((((KF188458_Tectiviridae_Betatectivirus_Bacillus-phage-Wip1:0.355970,EU408779_Tectiviridae_Betatectivirus_Bacillus-phage-AP50:0.355970):0.083661,(AY701338_Tectiviridae_Betatectivirus_Bacillus-phage-GIL16c:0.107150,AY257527_Tectiviridae_Betatectivirus_Bacillus-phage-Bam35c:0.107150):0.332481):0.503402,(AY848689_Tectiviridae_Alphatectivirus_Enterobacteria-phage-PRD1:0.004457,AY848686_Tectiviridae_Alphatectivirus_Enterobacteria-phage-PR4:0.004457):0.938576):0.013403,(((((EU771092_Podoviridae_Phi29virus_Bacillus-phage-phi29:0.038111,X99260_Podoviridae_Phi29virus_Bacillus-phage-B103:0.038111):0.366668,X96987_Podoviridae_Phi29virus_Bacillus-phage-GA1:0.404779):0.261863,DQ123818_Podoviridae__Actinomyces-phage-Av-1:0.666642):0.065792,(LK392619_Podoviridae_Cp1virus_Streptococcus-phage-Cp-7:0.084463,Z47794_Podoviridae_Cp1virus_Streptococcus-phage-Cp1:0.084463):0.647971):0.177657,(AY212251_Podoviridae_P68virus_Streptococcus-phage-C1:0.570280,AF513032_Podoviridae_P68virus_Staphylococcus-phage-phi44AHJD:0.570280):0.339812):0.046344):0.038609):0.000797,((((((((((EU030939_Fuselloviridae_Alphafusellovirus_sulfolobus-spindle-shaped-virus-5:0.074532,EU030938_Fuselloviridae_Alphafusellovirus_sulfolobus-spindle-shaped-virus-4:0.074532):0.160926,AY370762_Fuselloviridae_Alphafusellovirus_sulfolobus-spindle-shaped-virus-2:0.235458):0.057115,AY388628_Fuselloviridae_Alphafusellovirus_sulfolobus-spindle-shaped-virus-8:0.292572):0.056794,AY423772_Fuselloviridae_Alphafusellovirus_sulfolobus-spindle-shaped-virus-9:0.349367):0.023785,X07234_Fuselloviridae_Alphafusellovirus_sulfolobus-spindle-shaped-virus-1:0.373152):0.122731,FJ870915_Fuselloviridae_Betafusellovirus_sulfolobus-spindle-shaped-virus-6:0.495883):0.006400,(FJ870917_Fuselloviridae_Betafusellovirus_Acidianus-spindle-shaped-virus-1:0.393454,FJ870916_Fuselloviridae_Alphafusellovirus_sulfolobus-spindle-shaped-virus-7:0.393454):0.108828):0.391700,HE580237_Guttaviridae_Betaguttavirus_Aeropyrum-pernix-ovoid-virus-1:0.893982):0.056374,AJ888457_Bicaudaviridae_Bicaudavirus_Acidianus-two-tailed-virus:0.950356):0.035842,(((((((((((AM087121_Lipothrixviridae_Betalipothrixvirus_Acidianus-filamentous-virus-6:0.038113,AM087120_Lipothrixviridae_Betalipothrixvirus_Acidianus-filamentous-virus-3:0.038113):0.018575,AM087123_Lipothrixviridae_Betalipothrixvirus_Acidianus-filamentous-virus-8:0.056688):0.184179,EU545650_Lipothrixviridae_Betalipothrixvirus_Acidianus-filamentous-virus-9:0.240867):0.124372,AM087122_Lipothrixviridae_Betalipothrixvirus_Acidianus-filamentous-virus-7:0.365240):0.061221,AF440571_Lipothrixviridae_Betalipothrixvirus_Sulfolobus-islandicus-filamentous-virus:0.426461):0.268254,AJ854042_Lipothrixviridae_Deltalipothrixvirus_Acidianus-filamentous-virus-2:0.694714):0.131134,AJ567472_Lipothrixviridae_Gammalipothrixvirus_Acidianus-filamentous-virus-1:0.825848):0.040559,((AJ344259_Rudiviridae_Rudivirus_Sulfolobus-islandicus-rod-shaped-virus-2:0.090088,AJ414696_Rudiviridae_Rudivirus_Sulfolobus-islandicus-rod-shaped-virus-1:0.090088):0.383959,AJ875026_Rudiviridae_Rudivirus_Acidianus-rod-shaped-virus-1:0.474047):0.392361):0.010064,KY780159_Portogloboviridae_Alphaportoglobovirus_Sulfolobus-polyhedral-virus-1:0.876472):0.057854,(GU080336_Turriviridae_Alphaturrivirus_Sulfolobus-turreted-icosahedral-virus-2:0.268081,AY569307_Turriviridae_Alphaturrivirus_Sulfolobus-turreted-icosahedral-virus-1:0.268081):0.666245):0.012776,EF432053_Ampullaviridae_Ampullavirus_Acidianus-bottle-shaped-virus:0.947102):0.039097):0.009642):0.001909,KP703175_ANMV-1:0.997750):0.000403,(GQ403789_Sphaerolipoviridae_Gammasphaerolipovirus_Thermus-virus-P23-77:0.330780,AB063393_Sphaerolipoviridae_Gammasphaerolipovirus_Thermus-virus-IN93:0.330780):0.667374):0.001588,AF191796__Salterprovirus_His-1-virus:0.999741):0.000259);
