# Supplementary material for: Diversity, taxonomy, and evolution of archaeal viruses of the class Caudoviricetes
Source: PLoS Biol. 2021 Nov 9;19(11):e3001442. doi: 10.1371/journal.pbio.3001442 (PMC8651126; doi:10.1371/journal.pbio.3001442)
Supplement: S2 Data — (XLSX) [file pbio.3001442.s003.xlsx]

## Sheet: Fig6 - MCP
## Metagenome ID	Contig ID	List genes
2025206003	LTJ07As871_J07ABscf098791	LTJ07AB_309720
2025206003	LTJ07As871_J07ABscf098858	LTJ07AB_447310
2025206003	LTJ07As871_J07ABscf096364	LTJ07AB_514190
2025206003	LTJ07As871_J07ABscf089064	LTJ07AB_133740
2025206003	LTJ07As871_J07ABscf094817	LTJ07AB_333730
2025206003	LTJ07As871_J07ABscf087854	LTJ07AB_420390
2025206003	LTJ07As871_J07ABscf095739	LTJ07AB_260290
2025206003	LTJ07As871_J07ABscf095560	LTJ07AB_131540
2124908030	A07AB_A07ABscf065170	A07AB_00093100
2124908030	A07AB_A07ABscf069886	A07AB_00522780
2124908030	A07AB_A07ABscf064920	A07AB_00082260
2124908030	A07AB_A07ABscf075396	A07AB_00230950
2124908030	A07AB_A07ABscf068448	A07AB_00303840
2124908030	A07AB_A07ABscf068971	A07AB_00412400
2124908030	A07AB_A07ABscf075394	A07AB_00229450
2124908030	A07AB_A07ABscf075400	A07AB_00238550
2124908030	A07AB_A07ABscf066347	A07AB_00186630
2228664009	2231293780	2231103108
2236876020	2244390084	2244006592
3300000032	Draft_c0026873	Draft_00268736
3300000245	PenaHueca_100001	PenaHueca_10000143
3300000245	PenaHueca_100101	PenaHueca_1001014
3300000245	PenaHueca_100152	PenaHueca_1001524
3300000245	PenaHueca_100099	PenaHueca_1000993
3300000245	PenaHueca_100008	PenaHueca_10000811
3300000246	CR30_100803	CR30_1008032
3300000246	CR30_100503	CR30_1005031
3300000900	diamDraft_1005729	diamDraft_10057291
3300000900	diamDraft_1007977	diamDraft_10079772
3300000900	diamDraft_1008418	diamDraft_10084182
3300000900	diamDraft_1002689	diamDraft_10026891
3300000947	BBAY92_10029204	BBAY92_100292041
3300000976	BBAY71_10000057	BBAY71_1000005710
3300001202	BBAY72_10003649	BBAY72_100036495
3300001239	Draft_10310790	Draft_103107906
3300001269	BBAY87_10002129	BBAY87_100021292
3300001335	ML8_10023107	ML8_100231073
3300001533	MLSed_10044678	MLSed_100446785
3300001533	MLSed_10001047	MLSed_1000104736
3300001580	Draft_10067558	Draft_100675583
3300001580	Draft_10060649	Draft_100606493
3300001683	GBIDBA_10001933	GBIDBA_1000193339
3300001688	SAHDGT3000_10000310	SAHDGT3000_1000031018
3300001765	MIS_1003048	MIS_100304815
3300001836	RCM27_1000296	RCM27_100029626
3300002026	MIS_10020519	MIS_100205198
3300002123	C687J26634_10014819	C687J26634_100148193
3300002173	JGI24709J26583_10064344	JGI24709J26583_100643441
3300002173	JGI24709J26583_10031248	JGI24709J26583_100312484
3300002220	MLSBCLC_10019121	MLSBCLC_100191212
3300002220	MLSBCLC_10091898	MLSBCLC_100918987
3300002392	JGI24503J29689_10016217	JGI24503J29689_100162172
3300002461	AADWTP_10000340	AADWTP_1000034052
3300002465	LO132_10002788	LO132_100027885
3300002465	LO132_10035633	LO132_100356332
3300002691	Ga0005231J37286_1011722	Ga0005231J37286_10117222
3300002696	Ga0005228J37280_1008472	Ga0005228J37280_10084722
3300002703	draft_11085308	draft_1108530820
3300002733	codie8draft_1007352	codie8draft_100735210
3300002822	BMAI_1155463	BMAI_11554632
3300003130	Ga0052179_101970	Ga0052179_1019701
3300003154	Ga0052186_10117591	Ga0052186_101175911
3300003154	Ga0052186_10071285	Ga0052186_100712853
3300003314	ProkHueca_1016891	ProkHueca_10168912
3300003314	ProkHueca_1003163	ProkHueca_10031636
3300003314	ProkHueca_1027325	ProkHueca_10273252
3300003314	ProkHueca_1017170	ProkHueca_10171703
3300003314	ProkHueca_1015102	ProkHueca_10151026
3300003314	ProkHueca_1058560	ProkHueca_10585601
3300003314	ProkHueca_1052041	ProkHueca_10520411
3300003314	ProkHueca_1012420	ProkHueca_10124203
3300003314	ProkHueca_1023658	ProkHueca_10236583
3300003314	ProkHueca_1029288	ProkHueca_10292882
3300003314	ProkHueca_1000351	ProkHueca_100035110
3300003314	ProkHueca_1000153	ProkHueca_100015314
3300003314	ProkHueca_1019185	ProkHueca_10191851
3300003314	ProkHueca_1001138	ProkHueca_100113812
3300003314	ProkHueca_1014090	ProkHueca_10140904
3300003314	ProkHueca_1040945	ProkHueca_10409451
3300003314	ProkHueca_1001921	ProkHueca_10019214
3300003314	ProkHueca_1000748	ProkHueca_10007489
3300003314	ProkHueca_1001920	ProkHueca_10019209
3300003314	ProkHueca_1001364	ProkHueca_100136410
3300003314	ProkHueca_1032715	ProkHueca_10327152
3300003314	ProkHueca_1077574	ProkHueca_10775741
3300003314	ProkHueca_1000013	ProkHueca_1000013102
3300003314	ProkHueca_1011126	ProkHueca_10111262
3300003314	ProkHueca_1002519	ProkHueca_10025199
3300003314	ProkHueca_1003423	ProkHueca_100342312
3300003314	ProkHueca_1002031	ProkHueca_10020316
3300003314	ProkHueca_1019670	ProkHueca_10196703
3300003314	ProkHueca_1030861	ProkHueca_10308612
3300003314	ProkHueca_1000228	ProkHueca_100022820
3300003314	ProkHueca_1012812	ProkHueca_10128123
3300003314	ProkHueca_1001840	ProkHueca_10018404
3300003314	ProkHueca_1018200	ProkHueca_10182004
3300003314	ProkHueca_1023453	ProkHueca_10234533
3300003314	ProkHueca_1012882	ProkHueca_10128822
3300003314	ProkHueca_1006665	ProkHueca_10066658
3300003314	ProkHueca_1022647	ProkHueca_10226474
3300003314	ProkHueca_1018112	ProkHueca_10181124
3300003314	ProkHueca_1019261	ProkHueca_10192612
3300003314	ProkHueca_1030801	ProkHueca_10308012
3300003314	ProkHueca_1040247	ProkHueca_10402471
3300003314	ProkHueca_1054939	ProkHueca_10549391
3300003314	ProkHueca_1017486	ProkHueca_10174863
3300003314	ProkHueca_1003371	ProkHueca_10033717
3300003328	Ga0006576J49610_1036415	Ga0006576J49610_10364152
3300003542	FS900DNA_10228159	FS900DNA_102281593
3300003543	FS898DNA_10062206	FS898DNA_100622069
3300003625	CR30jul_10115	CR30jul_101151
3300003629	P4metv_100001	P4metv_10000184
3300003629	P4metv_101159	P4metv_1011593
3300003629	P4metv_100006	P4metv_10000629
3300003629	P4metv_102419	P4metv_1024191
3300003629	P4metv_100719	P4metv_1007194
3300003629	P4metv_100002	P4metv_100002142
3300003629	P4metv_100019	P4metv_10001914
3300003629	P4metv_101509	P4metv_1015092
3300003629	P4metv_101824	P4metv_1018243
3300003630	lovalP4_100701	lovalP4_1007014
3300003630	lovalP4_100500	lovalP4_1005004
3300003630	lovalP4_101985	lovalP4_1019852
3300003630	lovalP4_101915	lovalP4_1019153
3300003630	lovalP4_101083	lovalP4_1010832
3300003630	lovalP4_101891	lovalP4_1018913
3300003630	lovalP4_100461	lovalP4_1004615
3300003630	lovalP4_100328	lovalP4_1003284
3300003630	lovalP4_103464	lovalP4_1034642
3300003630	lovalP4_100032	lovalP4_10003213
3300003630	lovalP4_100088	lovalP4_10008816
3300003630	lovalP4_105734	lovalP4_1057341
3300003630	lovalP4_100013	lovalP4_10001317
3300003630	lovalP4_102095	lovalP4_1020951
3300003630	lovalP4_100047	lovalP4_10004720
3300003631	MetavP1_104151	MetavP1_1041511
3300003631	MetavP1_101839	MetavP1_1018392
3300003631	MetavP1_100106	MetavP1_1001066
3300003631	MetavP1_101458	MetavP1_1014582
3300003631	MetavP1_102976	MetavP1_1029762
3300003631	MetavP1_102925	MetavP1_1029251
3300003631	MetavP1_100925	MetavP1_1009253
3300003631	MetavP1_100350	MetavP1_1003506
3300003631	MetavP1_100302	MetavP1_1003026
3300003631	MetavP1_102680	MetavP1_1026802
3300003631	MetavP1_102106	MetavP1_1021061
3300003631	MetavP1_102860	MetavP1_1028602
3300003631	MetavP1_102684	MetavP1_1026841
3300003631	MetavP1_100483	MetavP1_1004834
3300003631	MetavP1_100093	MetavP1_1000939
3300003631	MetavP1_101650	MetavP1_1016502
3300003631	MetavP1_100113	MetavP1_10011310
3300003631	MetavP1_101753	MetavP1_1017532
3300003635	p5metav_101308	p5metav_1013081
3300003635	p5metav_100046	p5metav_10004620
3300003635	p5metav_105696	p5metav_1056961
3300003635	p5metav_100685	p5metav_1006854
3300003635	p5metav_100014	p5metav_10001441
3300003635	p5metav_102072	p5metav_1020722
3300003635	p5metav_105523	p5metav_1055231
3300003635	p5metav_100125	p5metav_1001259
3300003635	p5metav_100538	p5metav_1005381
3300003635	p5metav_102366	p5metav_1023662
3300003635	p5metav_105609	p5metav_1056091
3300003635	p5metav_100007	p5metav_10000760
3300003635	p5metav_101276	p5metav_1012763
3300003635	p5metav_100919	p5metav_1009193
3300003635	p5metav_100932	p5metav_1009324
3300003635	p5metav_103344	p5metav_1033443
3300003635	p5metav_102361	p5metav_1023614
3300003635	p5metav_100979	p5metav_1009793
3300003635	p5metav_100006	p5metav_1000062
3300003635	p5metav_100501	p5metav_1005014
3300003635	p5metav_100021	p5metav_10002128
3300003635	p5metav_104020	p5metav_1040202
3300003635	p5metav_107002	p5metav_1070021
3300003635	p5metav_100507	p5metav_1005074
3300003635	p5metav_100849	p5metav_1008493
3300003635	p5metav_100186	p5metav_10018610
3300003635	p5metav_108645	p5metav_1086451
3300003635	p5metav_100004	p5metav_10000424
3300003635	p5metav_100536	p5metav_1005361
3300003635	p5metav_100608	p5metav_1006082
3300003635	p5metav_100203	p5metav_1002035
3300003635	p5metav_105891	p5metav_1058912
3300003635	p5metav_100059	p5metav_10005913
3300003635	p5metav_101847	p5metav_1018471
3300003635	p5metav_100154	p5metav_1001547
3300003684	Ga0005851_1030226	Ga0005851_10302262
3300003830	Ga0051980_10077330	Ga0051980_100773303
3300003873	Ga0062599_1003217	Ga0062599_10032173
3300003885	Ga0063294_10021208	Ga0063294_100212085
3300003886	Ga0063293_10000301	Ga0063293_1000030113
3300003886	Ga0063293_10028910	Ga0063293_100289107
3300003894	Ga0063241_1008950	Ga0063241_10089503
3300003894	Ga0063241_1000911	Ga0063241_100091120
3300003896	Ga0063315_1079425	Ga0063315_10794252
3300004457	Ga0066224_1002986	Ga0066224_10029861
3300004460	Ga0066222_1013123	Ga0066222_10131239
3300004461	Ga0066223_1016343	Ga0066223_10163435
3300004532	Ga0066557_147446	Ga0066557_1474463
3300004819	Ga0070914_100561	Ga0070914_1005611
3300004822	Ga0070913_100186	Ga0070913_1001863
3300005095	Ga0072504_123377	Ga0072504_12337748
3300005096	Ga0072503_160186	Ga0072503_16018616
3300005098	Ga0072683_105785	Ga0072683_1057857
3300005099	Ga0072682_102130	Ga0072682_10213020
3300005100	Ga0072724_113013	Ga0072724_1130131
3300005188	Ga0073156_100005	Ga0073156_1000055
3300005188	Ga0073156_100181	Ga0073156_1001814
3300005188	Ga0073156_100028	Ga0073156_1000284
3300005189	Ga0073165_101992	Ga0073165_1019923
3300005189	Ga0073165_101849	Ga0073165_1018492
3300005189	Ga0073165_100161	Ga0073165_1001613
3300005189	Ga0073165_100367	Ga0073165_1003674
3300005190	Ga0073161_100285	Ga0073161_1002852
3300005190	Ga0073161_100214	Ga0073161_1002143
3300005190	Ga0073161_104135	Ga0073161_1041351
3300005190	Ga0073161_100358	Ga0073161_1003583
3300005191	Ga0073158_1002237	Ga0073158_10022372
3300005191	Ga0073158_1000153	Ga0073158_10001535
3300005191	Ga0073158_1000871	Ga0073158_10008716
3300005191	Ga0073158_1001918	Ga0073158_10019181
3300005191	Ga0073158_1000357	Ga0073158_10003575
3300005191	Ga0073158_1000018	Ga0073158_10000181
3300005192	Ga0073159_1004256	Ga0073159_10042561
3300005192	Ga0073159_1003848	Ga0073159_10038481
3300005192	Ga0073159_1002554	Ga0073159_10025542
3300005192	Ga0073159_1003308	Ga0073159_10033082
3300005192	Ga0073159_1001286	Ga0073159_10012863
3300005192	Ga0073159_1000169	Ga0073159_10001693
3300005192	Ga0073159_1004228	Ga0073159_10042281
3300005192	Ga0073159_1001994	Ga0073159_10019942
3300005192	Ga0073159_1000581	Ga0073159_10005812
3300005192	Ga0073159_1000978	Ga0073159_10009783
3300005192	Ga0073159_1000630	Ga0073159_10006302
3300005193	Ga0073160_1000986	Ga0073160_10009863
3300005193	Ga0073160_1000005	Ga0073160_100000531
3300005193	Ga0073160_1001958	Ga0073160_10019582
3300005193	Ga0073160_1005657	Ga0073160_10056571
3300005193	Ga0073160_1000605	Ga0073160_10006052
3300005193	Ga0073160_1005787	Ga0073160_10057871
3300005193	Ga0073160_1000064	Ga0073160_10000642
3300005193	Ga0073160_1001628	Ga0073160_10016282
3300005193	Ga0073160_1000682	Ga0073160_10006822
3300005193	Ga0073160_1001903	Ga0073160_10019031
3300005194	Ga0073157_1000150	Ga0073157_100015011
3300005194	Ga0073157_1002129	Ga0073157_10021292
3300005194	Ga0073157_1000003	Ga0073157_100000316
3300005194	Ga0073157_1000147	Ga0073157_10001472
3300005194	Ga0073157_1002119	Ga0073157_10021192
3300005194	Ga0073157_1002006	Ga0073157_10020061
3300005194	Ga0073157_1001265	Ga0073157_10012652
3300005194	Ga0073157_1003537	Ga0073157_10035371
3300005195	Ga0073163_1001542	Ga0073163_10015421
3300005196	Ga0073162_1001849	Ga0073162_10018493
3300005196	Ga0073162_1004401	Ga0073162_10044011
3300005196	Ga0073162_1006101	Ga0073162_10061012
3300005196	Ga0073162_1007738	Ga0073162_10077381
3300005196	Ga0073162_1014067	Ga0073162_10140671
3300005196	Ga0073162_1004337	Ga0073162_10043371
3300005196	Ga0073162_1002487	Ga0073162_10024871
3300005196	Ga0073162_1001547	Ga0073162_10015474
3300005196	Ga0073162_1000186	Ga0073162_10001863
3300005196	Ga0073162_1000001	Ga0073162_100000174
3300005196	Ga0073162_1004160	Ga0073162_10041601
3300005198	Ga0073164_1000343	Ga0073164_10003433
3300005198	Ga0073164_1002936	Ga0073164_10029361
3300005198	Ga0073164_1004829	Ga0073164_10048291
3300005198	Ga0073164_1009604	Ga0073164_10096041
3300005198	Ga0073164_1001233	Ga0073164_10012334
3300005198	Ga0073164_1001139	Ga0073164_10011391
3300005198	Ga0073164_1000044	Ga0073164_100004412
3300005198	Ga0073164_1008002	Ga0073164_10080021
3300005198	Ga0073164_1003691	Ga0073164_10036914
3300005198	Ga0073164_1001781	Ga0073164_10017814
3300005198	Ga0073164_1009500	Ga0073164_10095002
3300005198	Ga0073164_1001956	Ga0073164_10019563
3300005198	Ga0073164_1004307	Ga0073164_10043071
3300005198	Ga0073164_1009459	Ga0073164_10094593
3300005198	Ga0073164_1015250	Ga0073164_10152501
3300005198	Ga0073164_1000061	Ga0073164_10000614
3300005198	Ga0073164_1000469	Ga0073164_10004694
3300005198	Ga0073164_1002104	Ga0073164_10021043
3300005198	Ga0073164_1004171	Ga0073164_10041712
3300005198	Ga0073164_1010858	Ga0073164_10108582
3300005198	Ga0073164_1006430	Ga0073164_10064302
3300005198	Ga0073164_1001496	Ga0073164_10014965
3300005198	Ga0073164_1001555	Ga0073164_10015555
3300005198	Ga0073164_1002961	Ga0073164_10029613
3300005198	Ga0073164_1003161	Ga0073164_10031612
3300005198	Ga0073164_1011184	Ga0073164_10111841
3300005239	Ga0073579_1040642	Ga0073579_10406421
3300005265	Ga0073580_104561	Ga0073580_10456127
3300005460	Ga0073908_1001478	Ga0073908_100147811
3300005511	Ga0077121_10312875	Ga0077121_103128751
3300005663	Ga0073582_121342	Ga0073582_1213422
3300005731	Ga0076919_1001666	Ga0076919_10016666
3300005753	Ga0077776_1154033	Ga0077776_115403322
3300005753	Ga0077776_1127962	Ga0077776_11279622
3300005801	Ga0079640_1004326	Ga0079640_10043265
3300005824	Ga0074474_1246809	Ga0074474_124680970
3300005832	Ga0074469_11211426	Ga0074469_112114263
3300005908	Ga0075131_100146	Ga0075131_1001464
3300005915	Ga0075122_10005551	Ga0075122_100055512
3300005915	Ga0075122_10033754	Ga0075122_100337542
3300005915	Ga0075122_10013423	Ga0075122_100134232
3300005925	Ga0075133_100620	Ga0075133_1006209
3300005929	Ga0075107_1008861	Ga0075107_10088611
3300005930	Ga0075106_1009489	Ga0075106_10094892
3300006056	Ga0075163_10096260	Ga0075163_100962604
3300006060	Ga0081197_1208935	Ga0081197_12089351
3300006083	Ga0081762_1004986	Ga0081762_10049862
3300006192	Ga0075011_10001208	Ga0075011_1000120812
3300006409	Ga0078977_100143	Ga0078977_1001433
3300006409	Ga0078977_100908	Ga0078977_1009081
3300006409	Ga0078977_100898	Ga0078977_1008982
3300006584	Ga0079086_1002314	Ga0079086_10023143
3300006588	Ga0079088_1209450	Ga0079088_12094503
3300006588	Ga0079088_1000718	Ga0079088_10007182
3300006637	Ga0075461_10010560	Ga0075461_100105603
3300006732	Ga0079232_1037824	Ga0079232_10378241
3300006735	Ga0098038_1005724	Ga0098038_10057243
3300006735	Ga0098038_1027783	Ga0098038_10277831
3300006735	Ga0098038_1006782	Ga0098038_10067823
3300006735	Ga0098038_1034690	Ga0098038_10346901
3300006735	Ga0098038_1000836	Ga0098038_10008369
3300006735	Ga0098038_1000644	Ga0098038_10006449
3300006736	Ga0098033_1003820	Ga0098033_10038205
3300006738	Ga0098035_1062112	Ga0098035_10621121
3300006738	Ga0098035_1000075	Ga0098035_100007512
3300006754	Ga0098044_1028957	Ga0098044_10289573
3300006802	Ga0070749_10207444	Ga0070749_102074442
3300006802	Ga0070749_10003155	Ga0070749_100031553
3300006807	Ga0079288_100004	Ga0079288_10000482
3300006810	Ga0070754_10013773	Ga0070754_100137735
3300006902	Ga0066372_10039154	Ga0066372_100391542
3300006916	Ga0070750_10006678	Ga0070750_100066782
3300006922	Ga0098045_1000117	Ga0098045_100011724
3300006922	Ga0098045_1000191	Ga0098045_100019126
3300006982	Ga0102674_100373	Ga0102674_1003733
3300006982	Ga0102674_101511	Ga0102674_1015113
3300006982	Ga0102674_100248	Ga0102674_1002482
3300006982	Ga0102674_100426	Ga0102674_1004263
3300006982	Ga0102674_101324	Ga0102674_1013243
3300006982	Ga0102674_100278	Ga0102674_1002782
3300006982	Ga0102674_100444	Ga0102674_1004441
3300006982	Ga0102674_100257	Ga0102674_1002574
3300006982	Ga0102674_100598	Ga0102674_1005982
3300006982	Ga0102674_100004	Ga0102674_10000416
3300006982	Ga0102674_102260	Ga0102674_1022601
3300006982	Ga0102674_100246	Ga0102674_1002467
3300006982	Ga0102674_100368	Ga0102674_1003681
3300006982	Ga0102674_100634	Ga0102674_1006342
3300006990	Ga0098046_1011735	Ga0098046_10117351
3300006999	Ga0102676_101654	Ga0102676_1016543
3300006999	Ga0102676_100877	Ga0102676_1008773
3300006999	Ga0102676_100630	Ga0102676_1006302
3300006999	Ga0102676_101257	Ga0102676_1012571
3300006999	Ga0102676_101458	Ga0102676_1014582
3300007019	Ga0080088_100309	Ga0080088_1003093
3300007019	Ga0080088_100791	Ga0080088_1007913
3300007019	Ga0080088_102737	Ga0080088_1027371
3300007020	Ga0080086_100530	Ga0080086_1005303
3300007020	Ga0080086_100004	Ga0080086_10000413
3300007020	Ga0080086_100080	Ga0080086_1000807
3300007020	Ga0080086_102945	Ga0080086_1029452
3300007020	Ga0080086_100007	Ga0080086_1000073
3300007020	Ga0080086_104222	Ga0080086_1042222
3300007020	Ga0080086_100925	Ga0080086_1009252
3300007020	Ga0080086_101214	Ga0080086_1012142
3300007020	Ga0080086_100067	Ga0080086_1000673
3300007020	Ga0080086_101123	Ga0080086_1011231
3300007022	Ga0080087_101216	Ga0080087_1012162
3300007022	Ga0080087_101234	Ga0080087_1012341
3300007023	Ga0080109_103879	Ga0080109_1038792
3300007023	Ga0080109_100262	Ga0080109_1002623
3300007023	Ga0080109_102024	Ga0080109_1020242
3300007023	Ga0080109_107286	Ga0080109_1072861
3300007028	Ga0102678_100009	Ga0102678_10000924
3300007028	Ga0102678_103686	Ga0102678_1036862
3300007028	Ga0102678_100931	Ga0102678_1009312
3300007028	Ga0102678_100004	Ga0102678_10000412
3300007029	Ga0102677_102730	Ga0102677_1027302
3300007029	Ga0102677_100151	Ga0102677_1001519
3300007029	Ga0102677_100023	Ga0102677_1000238
3300007029	Ga0102677_103202	Ga0102677_1032022
3300007029	Ga0102677_101161	Ga0102677_1011612
3300007029	Ga0102677_101822	Ga0102677_1018222
3300007029	Ga0102677_100362	Ga0102677_1003626
3300007029	Ga0102677_102697	Ga0102677_1026971
3300007029	Ga0102677_100062	Ga0102677_1000624
3300007029	Ga0102677_104349	Ga0102677_1043491
3300007029	Ga0102677_102400	Ga0102677_1024003
3300007029	Ga0102677_100307	Ga0102677_1003074
3300007029	Ga0102677_101952	Ga0102677_1019522
3300007029	Ga0102677_102850	Ga0102677_1028502
3300007029	Ga0102677_100163	Ga0102677_1001635
3300007029	Ga0102677_100634	Ga0102677_1006342
3300007029	Ga0102677_100035	Ga0102677_1000356
3300007029	Ga0102677_100011	Ga0102677_1000116
3300007029	Ga0102677_100117	Ga0102677_1001174
3300007029	Ga0102677_100550	Ga0102677_1005506
3300007029	Ga0102677_100010	Ga0102677_10001010
3300007029	Ga0102677_100002	Ga0102677_10000212
3300007029	Ga0102677_110652	Ga0102677_1106521
3300007029	Ga0102677_100422	Ga0102677_1004224
3300007038	Ga0102672_100155	Ga0102672_1001556
3300007038	Ga0102672_106548	Ga0102672_1065481
3300007038	Ga0102672_102300	Ga0102672_1023003
3300007038	Ga0102672_104930	Ga0102672_1049302
3300007038	Ga0102672_104409	Ga0102672_1044092
3300007038	Ga0102672_100197	Ga0102672_1001978
3300007038	Ga0102672_100007	Ga0102672_1000077
3300007038	Ga0102672_100208	Ga0102672_1002084
3300007038	Ga0102672_100513	Ga0102672_10051310
3300007038	Ga0102672_108082	Ga0102672_1080822
3300007038	Ga0102672_100001	Ga0102672_10000152
3300007038	Ga0102672_100159	Ga0102672_10015910
3300007038	Ga0102672_100946	Ga0102672_1009461
3300007038	Ga0102672_103296	Ga0102672_1032962
3300007038	Ga0102672_100102	Ga0102672_1001028
3300007038	Ga0102672_101153	Ga0102672_1011534
3300007038	Ga0102672_100035	Ga0102672_10003511
3300007038	Ga0102672_107334	Ga0102672_1073342
3300007038	Ga0102672_100313	Ga0102672_1003134
3300007063	Ga0102681_1001063	Ga0102681_10010633
3300007063	Ga0102681_1000799	Ga0102681_10007998
3300007084	Ga0080113_1013913	Ga0080113_10139131
3300007084	Ga0080113_1011921	Ga0080113_10119211
3300007084	Ga0080113_1002964	Ga0080113_10029642
3300007084	Ga0080113_1003898	Ga0080113_10038981
3300007084	Ga0080113_1003988	Ga0080113_10039881
3300007084	Ga0080113_1000096	Ga0080113_10000962
3300007084	Ga0080113_1001119	Ga0080113_10011191
3300007084	Ga0080113_1004696	Ga0080113_10046961
3300007084	Ga0080113_1000572	Ga0080113_10005722
3300007084	Ga0080113_1008446	Ga0080113_10084461
3300007084	Ga0080113_1001250	Ga0080113_10012501
3300007084	Ga0080113_1000090	Ga0080113_10000902
3300007084	Ga0080113_1000368	Ga0080113_10003682
3300007084	Ga0080113_1005918	Ga0080113_10059181
3300007084	Ga0080113_1000044	Ga0080113_10000443
3300007084	Ga0080113_1002400	Ga0080113_10024002
3300007084	Ga0080113_1001957	Ga0080113_10019572
3300007084	Ga0080113_1003718	Ga0080113_10037181
3300007084	Ga0080113_1000552	Ga0080113_10005523
3300007084	Ga0080113_1005400	Ga0080113_10054002
3300007084	Ga0080113_1002311	Ga0080113_10023113
3300007084	Ga0080113_1001756	Ga0080113_10017563
3300007084	Ga0080113_1003495	Ga0080113_10034952
3300007084	Ga0080113_1004927	Ga0080113_10049272
3300007084	Ga0080113_1005182	Ga0080113_10051821
3300007084	Ga0080113_1002997	Ga0080113_10029972
3300007084	Ga0080113_1001063	Ga0080113_10010633
3300007084	Ga0080113_1002022	Ga0080113_10020221
3300007084	Ga0080113_1000265	Ga0080113_10002653
3300007084	Ga0080113_1001005	Ga0080113_10010055
3300007084	Ga0080113_1003202	Ga0080113_10032021
3300007084	Ga0080113_1007437	Ga0080113_10074372
3300007084	Ga0080113_1000352	Ga0080113_10003522
3300007084	Ga0080113_1000171	Ga0080113_10001712
3300007084	Ga0080113_1009007	Ga0080113_10090071
3300007084	Ga0080113_1002741	Ga0080113_10027411
3300007129	Ga0102734_1000221	Ga0102734_100022125
3300007230	Ga0075179_1353308	Ga0075179_13533081
3300007238	Ga0080112_1010369	Ga0080112_10103691
3300007238	Ga0080112_1010365	Ga0080112_10103652
3300007238	Ga0080112_1018681	Ga0080112_10186811
3300007238	Ga0080112_1014049	Ga0080112_10140492
3300007238	Ga0080112_1004872	Ga0080112_10048722
3300007238	Ga0080112_1002018	Ga0080112_10020183
3300007238	Ga0080112_1007680	Ga0080112_10076802
3300007238	Ga0080112_1020228	Ga0080112_10202281
3300007238	Ga0080112_1016466	Ga0080112_10164661
3300007238	Ga0080112_1000059	Ga0080112_10000594
3300007238	Ga0080112_1000120	Ga0080112_10001203
3300007238	Ga0080112_1018868	Ga0080112_10188681
3300007238	Ga0080112_1010704	Ga0080112_10107041
3300007238	Ga0080112_1004422	Ga0080112_10044221
3300007238	Ga0080112_1005469	Ga0080112_10054691
3300007238	Ga0080112_1011222	Ga0080112_10112221
3300007238	Ga0080112_1000706	Ga0080112_10007063
3300007238	Ga0080112_1001051	Ga0080112_10010512
3300007238	Ga0080112_1000848	Ga0080112_10008481
3300007238	Ga0080112_1000814	Ga0080112_10008143
3300007238	Ga0080112_1000401	Ga0080112_10004013
3300007238	Ga0080112_1002011	Ga0080112_10020113
3300007238	Ga0080112_1004917	Ga0080112_10049171
3300007238	Ga0080112_1001605	Ga0080112_10016053
3300007238	Ga0080112_1003687	Ga0080112_10036871
3300007238	Ga0080112_1000101	Ga0080112_10001016
3300007238	Ga0080112_1000010	Ga0080112_100001011
3300007238	Ga0080112_1019699	Ga0080112_10196991
3300007238	Ga0080112_1006883	Ga0080112_10068831
3300007238	Ga0080112_1016573	Ga0080112_10165731
3300007238	Ga0080112_1000283	Ga0080112_10002837
3300007238	Ga0080112_1001720	Ga0080112_10017203
3300007238	Ga0080112_1025200	Ga0080112_10252001
3300007238	Ga0080112_1003936	Ga0080112_10039362
3300007238	Ga0080112_1000541	Ga0080112_10005415
3300007238	Ga0080112_1012855	Ga0080112_10128551
3300007238	Ga0080112_1001308	Ga0080112_10013082
3300007238	Ga0080112_1023248	Ga0080112_10232481
3300007238	Ga0080112_1000758	Ga0080112_10007583
3300007238	Ga0080112_1000150	Ga0080112_10001502
3300007238	Ga0080112_1000457	Ga0080112_10004574
3300007238	Ga0080112_1011098	Ga0080112_10110982
3300007238	Ga0080112_1000170	Ga0080112_10001704
3300007238	Ga0080112_1011321	Ga0080112_10113211
3300007238	Ga0080112_1002017	Ga0080112_10020172
3300007238	Ga0080112_1001501	Ga0080112_10015012
3300007238	Ga0080112_1002268	Ga0080112_10022682
3300007238	Ga0080112_1004861	Ga0080112_10048611
3300007238	Ga0080112_1011784	Ga0080112_10117841
3300007238	Ga0080112_1006121	Ga0080112_10061211
3300007238	Ga0080112_1002386	Ga0080112_10023861
3300007238	Ga0080112_1006451	Ga0080112_10064511
3300007238	Ga0080112_1000628	Ga0080112_10006282
3300007238	Ga0080112_1006051	Ga0080112_10060511
3300007238	Ga0080112_1003938	Ga0080112_10039382
3300007238	Ga0080112_1000676	Ga0080112_10006761
3300007238	Ga0080112_1000737	Ga0080112_10007371
3300007238	Ga0080112_1000995	Ga0080112_10009952
3300007238	Ga0080112_1000626	Ga0080112_10006263
3300007238	Ga0080112_1000054	Ga0080112_10000542
3300007852	Ga0104935_100378	Ga0104935_10037813
3300007852	Ga0104935_100001	Ga0104935_10000179
3300007852	Ga0104935_100520	Ga0104935_10052010
3300007852	Ga0104935_100005	Ga0104935_10000517
3300007960	Ga0099850_1009358	Ga0099850_10093582
3300007960	Ga0099850_1007807	Ga0099850_10078073
3300007987	Ga0100379_10151738	Ga0100379_101517382
3300008107	Ga0114340_1002664	Ga0114340_10026647
3300008217	Ga0114899_1017746	Ga0114899_10177462
3300008217	Ga0114899_1000670	Ga0114899_100067022
3300008217	Ga0114899_1001828	Ga0114899_10018287
3300008217	Ga0114899_1008962	Ga0114899_10089624
3300008219	Ga0114905_1007861	Ga0114905_10078612
3300008463	Ga0115335_102554	Ga0115335_1025543
3300008516	Ga0111033_1154757	Ga0111033_11547571
3300008517	Ga0111034_1073807	Ga0111034_10738072
3300009031	Ga0103682_10029107	Ga0103682_100291074
3300009034	Ga0115863_1000636	Ga0115863_100063624
3300009034	Ga0115863_1000494	Ga0115863_100049422
3300009034	Ga0115863_1605255	Ga0115863_16052551
3300009034	Ga0115863_1032499	Ga0115863_10324993
3300009034	Ga0115863_1008974	Ga0115863_10089745
3300009034	Ga0115863_1060900	Ga0115863_10609006
3300009034	Ga0115863_1045535	Ga0115863_10455355
3300009034	Ga0115863_1089226	Ga0115863_10892264
3300009034	Ga0115863_1000428	Ga0115863_100042849
3300009034	Ga0115863_1092319	Ga0115863_10923192
3300009034	Ga0115863_1001772	Ga0115863_100177245
3300009034	Ga0115863_1040427	Ga0115863_10404275
3300009034	Ga0115863_1142845	Ga0115863_11428453
3300009034	Ga0115863_1064019	Ga0115863_10640191
3300009034	Ga0115863_1191078	Ga0115863_11910782
3300009034	Ga0115863_1028615	Ga0115863_10286153
3300009034	Ga0115863_1031802	Ga0115863_10318022
3300009034	Ga0115863_1011156	Ga0115863_10111564
3300009034	Ga0115863_1002136	Ga0115863_100213659
3300009034	Ga0115863_1095412	Ga0115863_10954124
3300009034	Ga0115863_1097500	Ga0115863_10975005
3300009086	Ga0102812_10004156	Ga0102812_100041567
3300009095	Ga0079224_100195756	Ga0079224_1001957563
3300009149	Ga0114918_10050761	Ga0114918_100507612
3300009149	Ga0114918_10025721	Ga0114918_100257213
3300009149	Ga0114918_10014931	Ga0114918_100149315
3300009167	Ga0113563_10002762	Ga0113563_100027626
3300009173	Ga0114996_10010737	Ga0114996_100107372
3300009239	Ga0103858_10009840	Ga0103858_100098402
3300009257	Ga0103869_10016433	Ga0103869_100164332
3300009261	Ga0103870_1002325	Ga0103870_10023252
3300009285	Ga0103680_10022772	Ga0103680_100227724
3300009285	Ga0103680_10010632	Ga0103680_100106328
3300009360	Ga0118672_1025861	Ga0118672_10258612
3300009365	Ga0118710_1166191	Ga0118710_11661912
3300009376	Ga0118722_1002957	Ga0118722_100295744
3300009413	Ga0114902_1028708	Ga0114902_10287083
3300009414	Ga0114909_1001545	Ga0114909_10015453
3300009474	Ga0127390_1000200	Ga0127390_10002006
3300009481	Ga0114932_10122113	Ga0114932_101221131
3300009481	Ga0114932_10000385	Ga0114932_1000038534
3300009494	Ga0127413_10081006	Ga0127413_100810061
3300009494	Ga0127413_10054919	Ga0127413_100549193
3300009504	Ga0114946_10012376	Ga0114946_100123765
3300009605	Ga0114906_1050565	Ga0114906_10505651
3300009606	Ga0115102_10479002	Ga0115102_104790023
3300009606	Ga0115102_10619561	Ga0115102_106195611
3300009608	Ga0115100_10874508	Ga0115100_108745082
3300009608	Ga0115100_11169166	Ga0115100_111691662
3300009608	Ga0115100_10124934	Ga0115100_101249342
3300009622	Ga0105173_1001008	Ga0105173_10010084
3300009652	Ga0123330_1012048	Ga0123330_10120483
3300009682	Ga0116172_10028462	Ga0116172_100284623
3300009696	Ga0116177_10007948	Ga0116177_100079484
3300009702	Ga0114931_10073301	Ga0114931_100733012
3300009705	Ga0115000_10088141	Ga0115000_100881411
3300009757	Ga0123367_1083940	Ga0123367_10839406
3300009771	Ga0116155_10000901	Ga0116155_100009016
3300009771	Ga0116155_10000385	Ga0116155_1000038525
3300009773	Ga0123333_10005237	Ga0123333_100052371
3300009773	Ga0123333_10029456	Ga0123333_100294563
3300010163	Ga0136175_10013463	Ga0136175_1001346315
3300010222	Ga0136257_147189	Ga0136257_1471891
3300010222	Ga0136257_103896	Ga0136257_1038966
3300010222	Ga0136257_100173	Ga0136257_10017336
3300010222	Ga0136257_100216	Ga0136257_1002168
3300010222	Ga0136257_100043	Ga0136257_10004390
3300010222	Ga0136257_100040	Ga0136257_10004073
3300010222	Ga0136257_100753	Ga0136257_10075317
3300010222	Ga0136257_103245	Ga0136257_10324513
3300010222	Ga0136257_100356	Ga0136257_10035633
3300010222	Ga0136257_106521	Ga0136257_1065213
3300010222	Ga0136257_145766	Ga0136257_1457662
3300010222	Ga0136257_102325	Ga0136257_1023255
3300010222	Ga0136257_102408	Ga0136257_10240810
3300010222	Ga0136257_128957	Ga0136257_1289573
3300010222	Ga0136257_100123	Ga0136257_10012354
3300010222	Ga0136257_100067	Ga0136257_10006753
3300010222	Ga0136257_127571	Ga0136257_1275712
3300010222	Ga0136257_100236	Ga0136257_10023622
3300010222	Ga0136257_126789	Ga0136257_1267892
3300010222	Ga0136257_101516	Ga0136257_10151611
3300010222	Ga0136257_117466	Ga0136257_1174661
3300010232	Ga0136447_1096558	Ga0136447_10965582
3300010232	Ga0136447_1004989	Ga0136447_10049892
3300010232	Ga0136447_1020727	Ga0136447_10207275
3300010232	Ga0136447_1013720	Ga0136447_10137204
3300010232	Ga0136447_1017729	Ga0136447_10177297
3300010232	Ga0136447_1022367	Ga0136447_10223676
3300010232	Ga0136447_1095754	Ga0136447_10957541
3300010232	Ga0136447_1000152	Ga0136447_100015257
3300010232	Ga0136447_1044738	Ga0136447_10447384
3300010232	Ga0136447_1007208	Ga0136447_10072084
3300010232	Ga0136447_1016303	Ga0136447_10163035
3300010232	Ga0136447_1013875	Ga0136447_101387510
3300010232	Ga0136447_1041924	Ga0136447_10419246
3300010232	Ga0136447_1004837	Ga0136447_10048376
3300010232	Ga0136447_1012237	Ga0136447_10122373
3300010232	Ga0136447_1056722	Ga0136447_10567221
3300010232	Ga0136447_1006711	Ga0136447_100671112
3300010232	Ga0136447_1087855	Ga0136447_10878552
3300010232	Ga0136447_1034872	Ga0136447_10348723
3300010232	Ga0136447_1009421	Ga0136447_10094219
3300010232	Ga0136447_1032529	Ga0136447_10325292
3300010232	Ga0136447_1005799	Ga0136447_10057993
3300010232	Ga0136447_1012027	Ga0136447_10120277
3300010232	Ga0136447_1000263	Ga0136447_100026326
3300010232	Ga0136447_1038098	Ga0136447_10380984
3300010232	Ga0136447_1043355	Ga0136447_10433552
3300010232	Ga0136447_1065301	Ga0136447_10653013
3300010232	Ga0136447_1036179	Ga0136447_10361792
3300010232	Ga0136447_1027299	Ga0136447_10272995
3300010232	Ga0136447_1007986	Ga0136447_10079867
3300010232	Ga0136447_1042915	Ga0136447_10429152
3300010232	Ga0136447_1002861	Ga0136447_100286115
3300010232	Ga0136447_1023342	Ga0136447_10233424
3300010232	Ga0136447_1042619	Ga0136447_10426191
3300010232	Ga0136447_1000861	Ga0136447_100086113
3300010232	Ga0136447_1069275	Ga0136447_10692752
3300010232	Ga0136447_1002009	Ga0136447_10020093
3300010232	Ga0136447_1056792	Ga0136447_10567922
3300010232	Ga0136447_1035268	Ga0136447_10352684
3300010232	Ga0136447_1087277	Ga0136447_10872772
3300010232	Ga0136447_1010692	Ga0136447_10106927
3300010330	Ga0136651_10091585	Ga0136651_100915853
3300010332	Ga0116200_10018247	Ga0116200_100182475
3300010338	Ga0116245_10076571	Ga0116245_100765713
3300010340	Ga0116250_10046574	Ga0116250_100465745
3300010346	Ga0116239_10250623	Ga0116239_102506231
3300010353	Ga0116236_10108142	Ga0116236_101081423
3300010355	Ga0116242_10429550	Ga0116242_104295502
3300010355	Ga0116242_10003577	Ga0116242_100035779
3300010356	Ga0116237_10353993	Ga0116237_103539932
3300010365	Ga0116251_10210431	Ga0116251_102104311
3300010365	Ga0116251_10063969	Ga0116251_100639693
3300010411	Ga0136993_10007280	Ga0136993_100072802
3300010429	Ga0116241_10064241	Ga0116241_100642412
3300010882	Ga0123354_10018104	Ga0123354_100181043
3300010883	Ga0133547_10213752	Ga0133547_102137522
3300010883	Ga0133547_10056495	Ga0133547_100564954
3300010883	Ga0133547_10020272	Ga0133547_1002027210
3300010883	Ga0133547_10029719	Ga0133547_100297193
3300010883	Ga0133547_10827108	Ga0133547_108271082
3300010883	Ga0133547_10022650	Ga0133547_100226509
3300010883	Ga0133547_10522759	Ga0133547_105227592
3300010885	Ga0133913_10074361	Ga0133913_100743617
3300010934	Ga0137844_1022051	Ga0137844_10220515
3300010956	Ga0137297_12084	Ga0137297_120846
3300010969	Ga0139246_1008705	Ga0139246_10087052
3300011009	Ga0129318_10065453	Ga0129318_100654531
3300011118	Ga0114922_10460666	Ga0114922_104606661
3300011121	Ga0151614_11269	Ga0151614_112693
3300011121	Ga0151614_18507	Ga0151614_185071
3300011121	Ga0151614_14007	Ga0151614_140072
3300011252	Ga0151674_1021831	Ga0151674_10218312
3300011292	Ga0138377_147357	Ga0138377_1473571
3300011725	Ga0120766_101028	Ga0120766_1010282
3300011934	Ga0152300_122778	Ga0152300_1227782
3300012002	Ga0153774_1126951	Ga0153774_11269511
3300012121	Ga0136565_1010156	Ga0136565_10101561
3300012172	Ga0137320_1000295	Ga0137320_100029510
3300012261	Ga0136563_107633	Ga0136563_1076333
3300012261	Ga0136563_104138	Ga0136563_1041382
3300012270	Ga0136604_1002063	Ga0136604_100206312
3300012350	Ga0137372_10116320	Ga0137372_101163202
3300012394	Ga0123365_1205281	Ga0123365_12052812
3300012411	Ga0153880_1416597	Ga0153880_14165972
3300012648	Ga0120879_100195	Ga0120879_10019512
3300012699	Ga0157593_1105236	Ga0157593_11052361
3300012920	Ga0160423_10047317	Ga0160423_100473171
3300012920	Ga0160423_10008521	Ga0160423_100085216
3300012962	Ga0129335_1059541	Ga0129335_10595411
3300012963	Ga0129340_1071402	Ga0129340_10714021
3300013099	Ga0164315_10255151	Ga0164315_102551512
3300013121	Ga0172278_1624	Ga0172278_162458
3300013886	Ga0181296_104158	Ga0181296_1041583
3300014203	Ga0172378_10392341	Ga0172378_103923411
3300014204	Ga0172381_10042690	Ga0172381_100426903
3300014204	Ga0172381_10240255	Ga0172381_102402551
3300014205	Ga0172380_10003529	Ga0172380_1000352913
3300014205	Ga0172380_10015481	Ga0172380_100154815
3300014205	Ga0172380_10297123	Ga0172380_102971231
3300014205	Ga0172380_10130458	Ga0172380_101304582
3300014205	Ga0172380_10067453	Ga0172380_100674532
3300014502	Ga0182021_10050124	Ga0182021_100501242
3300014613	Ga0180008_1004032	Ga0180008_10040327
3300014613	Ga0180008_1017104	Ga0180008_10171042
3300014613	Ga0180008_1013373	Ga0180008_10133734
3300014613	Ga0180008_1002648	Ga0180008_10026489
3300014613	Ga0180008_1035735	Ga0180008_10357352
3300014613	Ga0180008_1005561	Ga0180008_10055615
3300014656	Ga0180007_10152831	Ga0180007_101528311
3300014759	Ga0182576_100448	Ga0182576_1004485
3300014886	Ga0180300_10025195	Ga0180300_100251952
3300014911	Ga0180301_10002336	Ga0180301_100023369
3300014911	Ga0180301_10000207	Ga0180301_1000020763
3300014913	Ga0164310_10001473	Ga0164310_1000147324
3300014913	Ga0164310_10104140	Ga0164310_101041402
3300014914	Ga0164311_10060687	Ga0164311_100606872
3300015214	Ga0172382_10197129	Ga0172382_101971292
3300015214	Ga0172382_10167211	Ga0172382_101672112
3300015360	Ga0163144_10254124	Ga0163144_102541244
3300016746	Ga0182055_1212073	Ga0182055_12120732
3300016781	Ga0182063_1488842	Ga0182063_14888421
3300017780	Ga0181346_1000006	Ga0181346_100000680
3300017780	Ga0181346_1000005	Ga0181346_100000575
3300017813	Ga0188953_10814	Ga0188953_108143
3300017815	Ga0188954_10010	Ga0188954_1001019
3300017815	Ga0188954_10618	Ga0188954_106183
3300017815	Ga0188954_10609	Ga0188954_106093
3300017815	Ga0188954_10853	Ga0188954_108533
3300017825	Ga0189786_10010	Ga0189786_1001024
3300017825	Ga0189786_10092	Ga0189786_100929
3300017825	Ga0189786_10005	Ga0189786_1000519
3300017827	Ga0189788_1112	Ga0189788_11122
3300017827	Ga0189788_1104	Ga0189788_11043
3300017827	Ga0189788_1166	Ga0189788_11662
3300017828	Ga0189787_10110	Ga0189787_101104
3300017828	Ga0189787_11028	Ga0189787_110282
3300017828	Ga0189787_10850	Ga0189787_108501
3300017828	Ga0189787_10615	Ga0189787_106152
3300017828	Ga0189787_10014	Ga0189787_1001411
3300017828	Ga0189787_10003	Ga0189787_1000360
3300017828	Ga0189787_10214	Ga0189787_102148
3300017828	Ga0189787_10113	Ga0189787_1011311
3300017828	Ga0189787_10018	Ga0189787_1001810
3300017828	Ga0189787_10050	Ga0189787_1005011
3300017828	Ga0189787_10001	Ga0189787_1000120
3300017828	Ga0189787_10021	Ga0189787_1002112
3300017828	Ga0189787_10649	Ga0189787_106493
3300017832	Ga0181858_1000005	Ga0181858_100000585
3300017923	Ga0182239_1004027	Ga0182239_10040272
3300017951	Ga0181577_10027478	Ga0181577_100274782
3300017951	Ga0181577_10039121	Ga0181577_100391213
3300017951	Ga0181577_10038663	Ga0181577_100386632
3300017971	Ga0180438_10109655	Ga0180438_101096551
3300017971	Ga0180438_10046480	Ga0180438_100464802
3300017971	Ga0180438_10319272	Ga0180438_103192722
3300017987	Ga0180431_10061248	Ga0180431_100612483
3300017989	Ga0180432_10022381	Ga0180432_100223816
3300017989	Ga0180432_10150674	Ga0180432_101506742
3300018080	Ga0180433_10005067	Ga0180433_1000506714
3300018080	Ga0180433_10005478	Ga0180433_1000547810
3300018080	Ga0180433_10146381	Ga0180433_101463811
3300018080	Ga0180433_10361214	Ga0180433_103612141
3300018405	Ga0194138_10031324	Ga0194138_100313243
3300018411	Ga0194137_10066855	Ga0194137_100668551
3300018411	Ga0194137_10032606	Ga0194137_100326063
3300018432	Ga0190275_10485166	Ga0190275_104851662
3300019110	Ga0193575_1004992	Ga0193575_10049921
3300019216	Ga0179939_1220695	Ga0179939_12206952
3300019222	Ga0179957_1081901	Ga0179957_10819012
3300019236	Ga0179944_1314129	Ga0179944_13141291
3300019262	Ga0182066_1526647	Ga0182066_15266471
3300019282	Ga0182075_1828136	Ga0182075_18281361
3300019458	Ga0187892_10000821	Ga0187892_1000082149
3300019954	Ga0196988_105	Ga0196988_1057
3300020083	Ga0194111_10010160	Ga0194111_100101602
3300020139	Ga0197143_1020155	Ga0197143_10201553
3300020171	Ga0180732_1000525	Ga0180732_100052513
3300020171	Ga0180732_1001986	Ga0180732_10019865
3300020171	Ga0180732_1023242	Ga0180732_10232423
3300020171	Ga0180732_1008405	Ga0180732_10084059
3300020171	Ga0180732_1018648	Ga0180732_10186485
3300020171	Ga0180732_1058429	Ga0180732_10584291
3300020193	Ga0194131_10010024	Ga0194131_1001002414
3300020364	Ga0211538_1011702	Ga0211538_10117024
3300020379	Ga0211652_10023468	Ga0211652_100234682
3300020411	Ga0211587_10013908	Ga0211587_100139082
3300020415	Ga0211553_10005730	Ga0211553_100057304
3300020430	Ga0211622_10071652	Ga0211622_100716521
3300020436	Ga0211708_10039034	Ga0211708_100390341
3300020470	Ga0211543_10000651	Ga0211543_100006517
3300020470	Ga0211543_10001784	Ga0211543_100017846
3300020471	Ga0211614_10006911	Ga0211614_100069112
3300020472	Ga0211579_10034082	Ga0211579_100340823
3300020477	Ga0211585_10023398	Ga0211585_100233985
3300021090	Ga0210377_10009547	Ga0210377_1000954710
3300021348	Ga0206695_1127400	Ga0206695_11274002
3300021468	Ga0190360_1063692	Ga0190360_10636921
3300021471	Ga0190359_1000290	Ga0190359_100029049
3300021472	Ga0190363_1036559	Ga0190363_10365592
3300021490	Ga0190330_1000107	Ga0190330_100010723
3300021495	Ga0190352_1000035	Ga0190352_100003525
3300021500	Ga0190347_1000484	Ga0190347_10004848
3300021603	Ga0226659_10048126	Ga0226659_100481263
3300021969	Ga0232063_1120073	Ga0232063_11200731
3300022144	Ga0213855_1039081	Ga0213855_10390811
3300022154	Ga0213929_1000890	Ga0213929_10008902
3300022178	Ga0196887_1001350	Ga0196887_10013507
3300022188	Ga0190313_1026604	Ga0190313_10266043
3300022200	Ga0196901_1000012	Ga0196901_100001222
3300022545	Ga0212125_1014665	Ga0212125_10146654
3300022563	Ga0212128_10090844	Ga0212128_100908442
3300022722	Ga0242657_1035115	Ga0242657_10351151
3300022821	Ga0222673_1013061	Ga0222673_10130611
3300022821	Ga0222673_1000208	Ga0222673_100020817
3300023049	Ga0136601_1013811	Ga0136601_10138111
3300023113	Ga0136585_100814	Ga0136585_1008147
3300023235	Ga0222634_1009411	Ga0222634_10094112
3300023242	Ga0222708_1002677	Ga0222708_10026774
3300023310	Ga0256722_118143	Ga0256722_1181432
3300023383	Ga0256849_1001742	Ga0256849_10017423
3300023387	Ga0256852_1000174	Ga0256852_10001742
3300023440	Ga0256750_1034475	Ga0256750_10344751
3300023442	Ga0256751_1000076	Ga0256751_100007628
3300023507	Ga0257019_1071965	Ga0257019_10719652
3300024265	Ga0209976_10131243	Ga0209976_101312431
3300024431	Ga0209988_10090404	Ga0209988_100904041
3300024433	Ga0209986_10039892	Ga0209986_100398922
3300024433	Ga0209986_10000952	Ga0209986_1000095228
3300024516	Ga0209980_10012017	Ga0209980_100120177
3300024995	Ga0210018_1030347	Ga0210018_10303471
3300025030	Ga0209518_1018652	Ga0209518_10186522
3300025084	Ga0208298_1000073	Ga0208298_10000736
3300025086	Ga0208157_1000326	Ga0208157_100032620
3300025086	Ga0208157_1001685	Ga0208157_100168510
3300025086	Ga0208157_1000397	Ga0208157_10003972
3300025103	Ga0208013_1004784	Ga0208013_10047844
3300025108	Ga0208793_1022969	Ga0208793_10229692
3300025108	Ga0208793_1020360	Ga0208793_10203602
3300025108	Ga0208793_1012934	Ga0208793_10129343
3300025110	Ga0208158_1004633	Ga0208158_10046333
3300025110	Ga0208158_1000109	Ga0208158_100010936
3300025121	Ga0208375_1012601	Ga0208375_10126013
3300025122	Ga0209434_1000826	Ga0209434_10008266
3300025127	Ga0209348_1003131	Ga0209348_10031317
3300025127	Ga0209348_1000280	Ga0209348_10002808
3300025128	Ga0208919_1016563	Ga0208919_10165634
3300025128	Ga0208919_1024299	Ga0208919_10242992
3300025128	Ga0208919_1002242	Ga0208919_100224212
3300025128	Ga0208919_1020664	Ga0208919_10206644
3300025128	Ga0208919_1000047	Ga0208919_100004766
3300025128	Ga0208919_1025645	Ga0208919_10256453
3300025128	Ga0208919_1047975	Ga0208919_10479752
3300025128	Ga0208919_1006086	Ga0208919_10060865
3300025132	Ga0209232_1000166	Ga0209232_10001663
3300025133	Ga0208299_1004268	Ga0208299_10042684
3300025133	Ga0208299_1003241	Ga0208299_10032417
3300025138	Ga0209634_1000146	Ga0209634_10001462
3300025141	Ga0209756_1011037	Ga0209756_10110373
3300025141	Ga0209756_1010262	Ga0209756_101026210
3300025141	Ga0209756_1004339	Ga0209756_10043393
3300025141	Ga0209756_1003174	Ga0209756_10031746
3300025141	Ga0209756_1005916	Ga0209756_10059167
3300025151	Ga0209645_1012302	Ga0209645_10123022
3300025151	Ga0209645_1046186	Ga0209645_10461861
3300025151	Ga0209645_1051030	Ga0209645_10510301
3300025151	Ga0209645_1000007	Ga0209645_100000766
3300025168	Ga0209337_1060586	Ga0209337_10605862
3300025168	Ga0209337_1000599	Ga0209337_100059910
3300025168	Ga0209337_1000240	Ga0209337_100024044
3300025168	Ga0209337_1001232	Ga0209337_100123211
3300025168	Ga0209337_1036499	Ga0209337_10364992
3300025168	Ga0209337_1001102	Ga0209337_100110212
3300025308	Ga0209211_10138982	Ga0209211_101389821
3300025572	Ga0207864_1000214	Ga0207864_100021444
3300025617	Ga0209138_1048442	Ga0209138_10484422
3300025618	Ga0208693_1048059	Ga0208693_10480592
3300025697	Ga0208769_1019342	Ga0208769_10193422
3300025697	Ga0208769_1003928	Ga0208769_10039283
3300025697	Ga0208769_1032679	Ga0208769_10326792
3300025736	Ga0207997_1007748	Ga0207997_10077484
3300025736	Ga0207997_1013505	Ga0207997_10135054
3300025736	Ga0207997_1002314	Ga0207997_10023142
3300025770	Ga0209362_1057237	Ga0209362_10572372
3300025868	Ga0210051_1049982	Ga0210051_10499825
3300026094	Ga0209937_1004499	Ga0209937_10044991
3300026105	Ga0209923_1000091	Ga0209923_100009112
3300026105	Ga0209923_1001137	Ga0209923_10011374
3300026110	Ga0209945_1007814	Ga0209945_10078145
3300026110	Ga0209945_1029624	Ga0209945_10296242
3300026110	Ga0209945_1010695	Ga0209945_10106953
3300026110	Ga0209945_1014012	Ga0209945_10140123
3300026110	Ga0209945_1025716	Ga0209945_10257161
3300026110	Ga0209945_1000496	Ga0209945_10004968
3300026110	Ga0209945_1002217	Ga0209945_10022176
3300026110	Ga0209945_1000078	Ga0209945_10000787
3300026110	Ga0209945_1000484	Ga0209945_10004843
3300026110	Ga0209945_1011229	Ga0209945_10112292
3300026110	Ga0209945_1000424	Ga0209945_10004244
3300026110	Ga0209945_1001510	Ga0209945_10015107
3300026110	Ga0209945_1002837	Ga0209945_100283712
3300026110	Ga0209945_1003601	Ga0209945_10036015
3300026110	Ga0209945_1017626	Ga0209945_10176262
3300026110	Ga0209945_1009050	Ga0209945_10090504
3300026110	Ga0209945_1000125	Ga0209945_100012513
3300026114	Ga0209946_1069613	Ga0209946_10696131
3300026114	Ga0209946_1002322	Ga0209946_10023222
3300026114	Ga0209946_1004051	Ga0209946_10040516
3300026114	Ga0209946_1009563	Ga0209946_10095635
3300026114	Ga0209946_1001243	Ga0209946_100124310
3300026114	Ga0209946_1000359	Ga0209946_100035924
3300026114	Ga0209946_1022818	Ga0209946_10228182
3300026114	Ga0209946_1007902	Ga0209946_10079028
3300026114	Ga0209946_1024674	Ga0209946_10246742
3300026114	Ga0209946_1024397	Ga0209946_10243972
3300026114	Ga0209946_1023241	Ga0209946_10232412
3300026114	Ga0209946_1043232	Ga0209946_10432321
3300026120	Ga0209948_1028620	Ga0209948_10286202
3300026124	Ga0209965_1000437	Ga0209965_100043714
3300026124	Ga0209965_1019994	Ga0209965_10199942
3300026124	Ga0209965_1001635	Ga0209965_10016353
3300026124	Ga0209965_1024625	Ga0209965_10246251
3300026124	Ga0209965_1014558	Ga0209965_10145582
3300026124	Ga0209965_1031021	Ga0209965_10310212
3300026124	Ga0209965_1004179	Ga0209965_10041797
3300026124	Ga0209965_1004027	Ga0209965_10040271
3300026124	Ga0209965_1000322	Ga0209965_10003227
3300026124	Ga0209965_1027542	Ga0209965_10275422
3300026124	Ga0209965_1017087	Ga0209965_10170873
3300026124	Ga0209965_1005950	Ga0209965_10059504
3300026140	Ga0209917_1005595	Ga0209917_10055954
3300026140	Ga0209917_1004410	Ga0209917_10044105
3300026140	Ga0209917_1003814	Ga0209917_10038144
3300026140	Ga0209917_1009940	Ga0209917_10099406
3300026140	Ga0209917_1024830	Ga0209917_10248301
3300026140	Ga0209917_1001406	Ga0209917_10014065
3300026140	Ga0209917_1039540	Ga0209917_10395401
3300026144	Ga0209954_1007431	Ga0209954_10074311
3300026164	Ga0209924_1031786	Ga0209924_10317861
3300026164	Ga0209924_1031493	Ga0209924_10314932
3300026167	Ga0209931_1013226	Ga0209931_10132262
3300026184	Ga0209918_1008623	Ga0209918_10086236
3300026184	Ga0209918_1009581	Ga0209918_10095812
3300026184	Ga0209918_1001939	Ga0209918_10019396
3300026251	Ga0209947_1030520	Ga0209947_10305203
3300026382	Ga0256836_1000107	Ga0256836_100010727
3300026519	Ga0256839_1000148	Ga0256839_10001481
3300026957	Ga0207754_100078	Ga0207754_10007865
3300026961	Ga0207715_100354	Ga0207715_1003548
3300026962	Ga0207813_100229	Ga0207813_10022950
3300026962	Ga0207813_100003	Ga0207813_100003354
3300026964	Ga0207732_107743	Ga0207732_1077431
3300026965	Ga0207755_100214	Ga0207755_10021441
3300026985	Ga0207851_100193	Ga0207851_10019355
3300026985	Ga0207851_100026	Ga0207851_100026109
3300026986	Ga0207850_100302	Ga0207850_10030213
3300026986	Ga0207850_100306	Ga0207850_10030620
3300026986	Ga0207850_100138	Ga0207850_10013876
3300026986	Ga0207850_100093	Ga0207850_10009395
3300026989	Ga0207756_100115	Ga0207756_10011548
3300026991	Ga0207772_100080	Ga0207772_10008024
3300026992	Ga0207720_100020	Ga0207720_10002019
3300026992	Ga0207720_105496	Ga0207720_1054963
3300026992	Ga0207720_100463	Ga0207720_10046314
3300026994	Ga0207757_100260	Ga0207757_10026050
3300026994	Ga0207757_104745	Ga0207757_1047455
3300027007	Ga0207718_100251	Ga0207718_10025126
3300027007	Ga0207718_100128	Ga0207718_10012897
3300027082	Ga0207414_1003286	Ga0207414_10032868
3300027082	Ga0207414_1009752	Ga0207414_10097523
3300027082	Ga0207414_1009547	Ga0207414_10095476
3300027323	Ga0209426_1001446	Ga0209426_100144616
3300027580	Ga0207714_1027183	Ga0207714_10271832
3300027580	Ga0207714_1004509	Ga0207714_100450910
3300027580	Ga0207714_1003369	Ga0207714_10033699
3300027580	Ga0207714_1003786	Ga0207714_10037869
3300027580	Ga0207714_1001696	Ga0207714_10016966
3300027580	Ga0207714_1035731	Ga0207714_10357313
3300027580	Ga0207714_1044382	Ga0207714_10443822
3300027580	Ga0207714_1040417	Ga0207714_10404171
3300027580	Ga0207714_1004770	Ga0207714_10047706
3300027580	Ga0207714_1002343	Ga0207714_10023439
3300027580	Ga0207714_1018686	Ga0207714_10186863
3300027580	Ga0207714_1007107	Ga0207714_10071072
3300027580	Ga0207714_1006564	Ga0207714_10065645
3300027580	Ga0207714_1005297	Ga0207714_10052974
3300027580	Ga0207714_1026288	Ga0207714_10262883
3300027580	Ga0207714_1001358	Ga0207714_100135816
3300027580	Ga0207714_1034595	Ga0207714_10345951
3300027580	Ga0207714_1032087	Ga0207714_10320872
3300027580	Ga0207714_1022450	Ga0207714_10224502
3300027580	Ga0207714_1015423	Ga0207714_10154233
3300027580	Ga0207714_1083789	Ga0207714_10837891
3300027580	Ga0207714_1015010	Ga0207714_10150103
3300027580	Ga0207714_1003860	Ga0207714_10038608
3300027580	Ga0207714_1069076	Ga0207714_10690761
3300027580	Ga0207714_1036770	Ga0207714_10367702
3300027580	Ga0207714_1000886	Ga0207714_10008869
3300027580	Ga0207714_1002161	Ga0207714_10021614
3300027580	Ga0207714_1003858	Ga0207714_100385810
3300027580	Ga0207714_1016759	Ga0207714_10167592
3300027580	Ga0207714_1000651	Ga0207714_10006519
3300027580	Ga0207714_1014235	Ga0207714_10142353
3300027580	Ga0207714_1031834	Ga0207714_10318343
3300027580	Ga0207714_1001325	Ga0207714_10013256
3300027580	Ga0207714_1058354	Ga0207714_10583541
3300027580	Ga0207714_1036108	Ga0207714_10361081
3300027627	Ga0208942_1017370	Ga0208942_10173703
3300027627	Ga0208942_1009739	Ga0208942_10097392
3300027640	Ga0209347_1000479	Ga0209347_100047967
3300027742	Ga0209121_10029971	Ga0209121_100299715
3300027779	Ga0209709_10000394	Ga0209709_1000039435
3300027779	Ga0209709_10003990	Ga0209709_100039907
3300027779	Ga0209709_10108005	Ga0209709_101080051
3300027784	Ga0207421_10091125	Ga0207421_100911252
3300027784	Ga0207421_10024695	Ga0207421_100246953
3300027784	Ga0207421_10122915	Ga0207421_101229152
3300027784	Ga0207421_10042075	Ga0207421_100420752
3300027784	Ga0207421_10006990	Ga0207421_100069904
3300027784	Ga0207421_10041683	Ga0207421_100416832
3300027784	Ga0207421_10025996	Ga0207421_100259963
3300027784	Ga0207421_10019693	Ga0207421_100196932
3300027784	Ga0207421_10011948	Ga0207421_100119482
3300027784	Ga0207421_10025471	Ga0207421_100254713
3300027784	Ga0207421_10041450	Ga0207421_100414505
3300027784	Ga0207421_10030362	Ga0207421_100303622
3300027784	Ga0207421_10042549	Ga0207421_100425493
3300027784	Ga0207421_10053903	Ga0207421_100539032
3300027784	Ga0207421_10011229	Ga0207421_1001122910
3300027784	Ga0207421_10025739	Ga0207421_100257392
3300027784	Ga0207421_10020814	Ga0207421_100208143
3300027784	Ga0207421_10036249	Ga0207421_100362492
3300027784	Ga0207421_10136675	Ga0207421_101366751
3300027784	Ga0207421_10004440	Ga0207421_100044408
3300027784	Ga0207421_10006291	Ga0207421_100062918
3300027784	Ga0207421_10025379	Ga0207421_100253792
3300027784	Ga0207421_10035033	Ga0207421_100350332
3300027784	Ga0207421_10070436	Ga0207421_100704361
3300027784	Ga0207421_10043882	Ga0207421_100438826
3300027784	Ga0207421_10010053	Ga0207421_100100538
3300027784	Ga0207421_10131249	Ga0207421_101312491
3300027784	Ga0207421_10017980	Ga0207421_100179803
3300027835	Ga0209515_10007736	Ga0209515_100077368
3300027852	Ga0209345_10000268	Ga0209345_1000026829
3300027863	Ga0207433_10015849	Ga0207433_1001584912
3300027863	Ga0207433_10034241	Ga0207433_100342416
3300027863	Ga0207433_10003025	Ga0207433_1000302538
3300027893	Ga0209636_10181535	Ga0209636_101815352
3300027896	Ga0209777_10005807	Ga0209777_1000580710
3300027896	Ga0209777_10146319	Ga0209777_101463194
3300027896	Ga0209777_10000299	Ga0209777_100002999
3300027941	Ga0207719_104911	Ga0207719_1049112
3300027982	Ga0268433_1077396	Ga0268433_10773963
3300027982	Ga0268433_1110649	Ga0268433_11106491
3300027982	Ga0268433_1158007	Ga0268433_11580072
3300027982	Ga0268433_1000538	Ga0268433_100053823
3300027982	Ga0268433_1004358	Ga0268433_10043583
3300027982	Ga0268433_1018668	Ga0268433_10186685
3300027982	Ga0268433_1022211	Ga0268433_10222117
3300027982	Ga0268433_1010804	Ga0268433_10108043
3300027982	Ga0268433_1088787	Ga0268433_10887873
3300027982	Ga0268433_1010795	Ga0268433_10107951
3300027982	Ga0268433_1008683	Ga0268433_10086838
3300027982	Ga0268433_1194873	Ga0268433_11948732
3300027982	Ga0268433_1037923	Ga0268433_10379237
3300027982	Ga0268433_1034260	Ga0268433_10342604
3300027982	Ga0268433_1056715	Ga0268433_10567152
3300027982	Ga0268433_1077263	Ga0268433_10772635
3300027982	Ga0268433_1000111	Ga0268433_100011115
3300027982	Ga0268433_1000284	Ga0268433_100028414
3300027982	Ga0268433_1037761	Ga0268433_10377616
3300027982	Ga0268433_1052369	Ga0268433_10523692
3300027982	Ga0268433_1024109	Ga0268433_10241094
3300027982	Ga0268433_1115288	Ga0268433_11152882
3300027982	Ga0268433_1019279	Ga0268433_10192791
3300027982	Ga0268433_1055340	Ga0268433_10553401
3300027982	Ga0268433_1051105	Ga0268433_10511053
3300027982	Ga0268433_1000014	Ga0268433_1000014120
3300027982	Ga0268433_1034404	Ga0268433_10344044
3300027982	Ga0268433_1000406	Ga0268433_100040628
3300027982	Ga0268433_1005987	Ga0268433_10059872
3300027982	Ga0268433_1000879	Ga0268433_100087925
3300027982	Ga0268433_1186696	Ga0268433_11866961
3300027982	Ga0268433_1023365	Ga0268433_10233658
3300027982	Ga0268433_1010704	Ga0268433_10107046
3300027982	Ga0268433_1014784	Ga0268433_10147848
3300027982	Ga0268433_1116994	Ga0268433_11169942
3300027982	Ga0268433_1041895	Ga0268433_10418952
3300027982	Ga0268433_1000055	Ga0268433_100005570
3300027982	Ga0268433_1122768	Ga0268433_11227683
3300027982	Ga0268433_1006712	Ga0268433_10067126
3300027982	Ga0268433_1082415	Ga0268433_10824151
3300027982	Ga0268433_1046843	Ga0268433_10468432
3300027982	Ga0268433_1001741	Ga0268433_10017417
3300027982	Ga0268433_1036922	Ga0268433_10369222
3300027982	Ga0268433_1006065	Ga0268433_10060652
3300027982	Ga0268433_1092319	Ga0268433_10923192
3300027982	Ga0268433_1178985	Ga0268433_11789852
3300027982	Ga0268433_1000912	Ga0268433_100091210
3300027982	Ga0268433_1072895	Ga0268433_10728953
3300027982	Ga0268433_1016025	Ga0268433_10160258
3300027982	Ga0268433_1024582	Ga0268433_10245823
3300027982	Ga0268433_1120810	Ga0268433_11208102
3300027982	Ga0268433_1138032	Ga0268433_11380322
3300027982	Ga0268433_1000087	Ga0268433_100008752
3300027982	Ga0268433_1002162	Ga0268433_10021627
3300027982	Ga0268433_1013562	Ga0268433_101356210
3300027982	Ga0268433_1164606	Ga0268433_11646061
3300027982	Ga0268433_1109772	Ga0268433_11097721
3300027982	Ga0268433_1029756	Ga0268433_10297566
3300027982	Ga0268433_1034953	Ga0268433_10349533
3300027982	Ga0268433_1010826	Ga0268433_10108267
3300027982	Ga0268433_1069495	Ga0268433_10694954
3300027982	Ga0268433_1073185	Ga0268433_10731852
3300027982	Ga0268433_1084388	Ga0268433_10843881
3300027982	Ga0268433_1029953	Ga0268433_10299538
3300027982	Ga0268433_1075014	Ga0268433_10750144
3300027982	Ga0268433_1024574	Ga0268433_10245741
3300027982	Ga0268433_1021489	Ga0268433_10214892
3300027982	Ga0268433_1097977	Ga0268433_10979772
3300027982	Ga0268433_1054919	Ga0268433_10549192
3300027982	Ga0268433_1013416	Ga0268433_10134169
3300027982	Ga0268433_1073625	Ga0268433_10736251
3300027982	Ga0268433_1000107	Ga0268433_100010750
3300027982	Ga0268433_1151597	Ga0268433_11515971
3300027982	Ga0268433_1002771	Ga0268433_10027712
3300027982	Ga0268433_1067977	Ga0268433_10679772
3300027982	Ga0268433_1099386	Ga0268433_10993862
3300027982	Ga0268433_1001590	Ga0268433_100159018
3300027982	Ga0268433_1103693	Ga0268433_11036932
3300027982	Ga0268433_1005336	Ga0268433_10053365
3300027982	Ga0268433_1074620	Ga0268433_10746202
3300027982	Ga0268433_1109883	Ga0268433_11098832
3300027982	Ga0268433_1036969	Ga0268433_10369692
3300027982	Ga0268433_1084823	Ga0268433_10848232
3300027982	Ga0268433_1081953	Ga0268433_10819532
3300028192	Ga0257107_1038494	Ga0257107_10384941
3300028228	Ga0302071_100085	Ga0302071_10008522
3300028277	Ga0257116_1000209	Ga0257116_100020934
3300028282	Ga0256413_1015002	Ga0256413_10150022
3300028349	Ga0306915_102451	Ga0306915_1024515
3300028351	Ga0306890_102039	Ga0306890_1020395
3300028372	Ga0306901_1003751	Ga0306901_10037512
3300028374	Ga0306906_1000807	Ga0306906_10008075
3300028402	Ga0306875_101020	Ga0306875_1010204
3300028403	Ga0306895_100604	Ga0306895_10060414
3300028535	Ga0257111_1018755	Ga0257111_10187555
3300028602	Ga0265294_10067109	Ga0265294_100671095
3300028602	Ga0265294_10179636	Ga0265294_101796362
3300028620	Ga0257139_1000908	Ga0257139_10009083
3300028624	Ga0302246_1022941	Ga0302246_10229411
3300028641	Ga0302239_1022132	Ga0302239_10221324
3300028647	Ga0272412_1082428	Ga0272412_10824282
3300028749	Ga0307349_100090	Ga0307349_10009011
3300029288	Ga0265297_10133571	Ga0265297_101335712
3300029288	Ga0265297_10126484	Ga0265297_101264842
3300029288	Ga0265297_10006254	Ga0265297_1000625412
3300029319	Ga0183748_1000933	Ga0183748_10009338
3300029319	Ga0183748_1000228	Ga0183748_100022825
3300029319	Ga0183748_1000208	Ga0183748_100020832
3300029448	Ga0183755_1029356	Ga0183755_10293562
3300029638	Ga0257144_1000677	Ga0257144_10006772
3300029797	Ga0243129_1000944	Ga0243129_100094410
3300029893	Ga0246236_1002385	Ga0246236_10023851
3300029893	Ga0246236_1001939	Ga0246236_10019392
3300030688	Ga0311345_10437278	Ga0311345_104372781
3300030688	Ga0311345_10266583	Ga0311345_102665831
3300031104	Ga0315828_101902	Ga0315828_1019021
3300031167	Ga0308023_1003875	Ga0308023_10038753
3300031216	Ga0307980_1001487	Ga0307980_10014872
3300031227	Ga0307928_10025482	Ga0307928_100254828
3300031227	Ga0307928_10005237	Ga0307928_100052379
3300031227	Ga0307928_10055719	Ga0307928_100557192
3300031421	Ga0308194_10031034	Ga0308194_100310341
3300031560	Ga0265605_1008410	Ga0265605_10084102
3300031565	Ga0307379_10115528	Ga0307379_101155282
3300031566	Ga0307378_10107183	Ga0307378_101071832
3300031566	Ga0307378_10177524	Ga0307378_101775243
3300031566	Ga0307378_10036537	Ga0307378_100365374
3300031576	Ga0247727_10000999	Ga0247727_10000999106
3300031576	Ga0247727_10000599	Ga0247727_10000599109
3300031578	Ga0307376_10000582	Ga0307376_1000058233
3300031578	Ga0307376_10071610	Ga0307376_100716101
3300031601	Ga0307992_1019466	Ga0307992_10194661
3300031673	Ga0307377_10112593	Ga0307377_101125932
3300031673	Ga0307377_10235903	Ga0307377_102359032
3300031687	Ga0308008_1006598	Ga0308008_10065984
3300031687	Ga0308008_1021790	Ga0308008_10217902
3300031998	Ga0310786_10066651	Ga0310786_100666514
3300032002	Ga0307416_100230714	Ga0307416_1002307142
3300032011	Ga0315316_10304500	Ga0315316_103045002
3300032073	Ga0315315_10092275	Ga0315315_100922753
3300032272	Ga0316189_10335806	Ga0316189_103358062
3300032374	Ga0325400_1090691	Ga0325400_10906911
3300032562	Ga0316226_1021095	Ga0316226_10210958
3300032820	Ga0310342_100000032	Ga0310342_10000003222
3300032897	Ga0335071_10000718	Ga0335071_1000071854
3300033161	Ga0334893_1000886	Ga0334893_100088613
3300033522	Ga0371442_1015296	Ga0371442_10152968
3300033522	Ga0371442_1012801	Ga0371442_10128018
3300033522	Ga0371442_1004105	Ga0371442_10041055
3300033522	Ga0371442_1046224	Ga0371442_10462245
3300033522	Ga0371442_1000055	Ga0371442_100005521
3300033522	Ga0371442_1027105	Ga0371442_10271054
3300033522	Ga0371442_1003173	Ga0371442_10031733
3300033522	Ga0371442_1090331	Ga0371442_10903312
3300033522	Ga0371442_1018276	Ga0371442_10182765
3300033522	Ga0371442_1035343	Ga0371442_10353435
3300033522	Ga0371442_1006876	Ga0371442_100687611
3300033522	Ga0371442_1000102	Ga0371442_100010260
3300033522	Ga0371442_1005289	Ga0371442_100528911
3300033522	Ga0371442_1013827	Ga0371442_10138275
3300033522	Ga0371442_1000618	Ga0371442_100061816
3300033522	Ga0371442_1066970	Ga0371442_10669702
3300033522	Ga0371442_1024565	Ga0371442_10245654
3300033522	Ga0371442_1008181	Ga0371442_10081817
3300033522	Ga0371442_1038383	Ga0371442_10383832
3300033522	Ga0371442_1004948	Ga0371442_100494810
3300033522	Ga0371442_1034540	Ga0371442_10345406
3300033522	Ga0371442_1016707	Ga0371442_10167073
3300033522	Ga0371442_1009986	Ga0371442_10099863
3300033522	Ga0371442_1093411	Ga0371442_10934112
3300033522	Ga0371442_1026139	Ga0371442_10261393
3300033522	Ga0371442_1049724	Ga0371442_10497243
3300033753	Ga0373397_028569	Ga0373397_028569_559_1476
3300033977	Ga0314861_0016213	Ga0314861_0016213_2576_3802
3300034045	Ga0373974_00193	Ga0373974_00193_35985_36914
3300034067	Ga0373983_01993	Ga0373983_01993_415_1500
3300034375	Ga0348336_000433	Ga0348336_000433_12671_13855
3300034404	Ga0374090_00096	Ga0374090_00096_14260_15471
3300034414	Ga0373905_001997	Ga0373905_001997_93_1142
3300034686	Ga0334891_000955	Ga0334891_000955_6445_7401
3300035204	Ga0373647_0005508	Ga0373647_0005508_7520_8692
3300035204	Ga0373647_0050929	Ga0373647_0050929_991_2130
3300035580	Ga0374540_013722	Ga0374540_013722_55_936
3300035585	Ga0374541_001812	Ga0374541_001812_842_2077
3300035643	Ga0314860_0000125	Ga0314860_0000125_18690_19892
3300035696	Ga0374055_0414953	Ga0374055_0414953_108_1100
3300035696	Ga0374055_0042577	Ga0374055_0042577_3079_4071
3300036473	Ga0400285_001428	Ga0400285_001428_6400_7440
3300036716	Ga0315323_0035723	Ga0315323_0035723_803_2152
3300036859	Ga0376077_0001022	Ga0376077_0001022_2795_3760
3300037041	Ga0393262_0000123	Ga0393262_0000123_18938_20113
3300037070	Ga0373484_085267	Ga0373484_085267_187_1128
3300037070	Ga0373484_086461	Ga0373484_086461_22_951
3300037264	Ga0393283_0006725	Ga0393283_0006725_9669_10817
3300037296	Ga0400260_001492	Ga0400260_001492_15515_16474
3300037296	Ga0400260_034324	Ga0400260_034324_588_1535
3300037307	Ga0394871_0288530	Ga0394871_0288530_64_1011
3300037310	Ga0394878_0217101	Ga0394878_0217101_399_1337
3300037339	Ga0393273_0000005	Ga0393273_0000005_41125_42063
3300037339	Ga0393273_0002248	Ga0393273_0002248_5533_6579
3300037427	Ga0315325_0008807	Ga0315325_0008807_4243_5430
3300037427	Ga0315325_0175704	Ga0315325_0175704_800_1948
3300037427	Ga0315325_0000700	Ga0315325_0000700_6673_7839
3300037485	Ga0393267_0016412	Ga0393267_0016412_1786_2766
3300037485	Ga0393267_0001341	Ga0393267_0001341_9828_10808
3300037493	Ga0393268_0050272	Ga0393268_0050272_151_1326
3300037541	Ga0335043_0024430	Ga0335043_0024430_518_1462
3300037584	Ga0394434_043109	Ga0394434_043109_229_1374
3300037584	Ga0394434_000150	Ga0394434_000150_8330_9484
3300037584	Ga0394434_000143	Ga0394434_000143_21046_22179
3300037585	Ga0394430_075615	Ga0394430_075615_60_1223
3300037585	Ga0394430_001576	Ga0394430_001576_9004_10143
3300037585	Ga0394430_000948	Ga0394430_000948_1808_2953
3300037631	Ga0394432_000935	Ga0394432_000935_4228_5592
3300037631	Ga0394432_024043	Ga0394432_024043_145_1284
3300037634	Ga0394429_004954	Ga0394429_004954_4509_5666
3300037634	Ga0394429_034120	Ga0394429_034120_786_1934
3300037685	Ga0395767_003029	Ga0395767_003029_950_2014
3300037849	Ga0401275_05671612	Ga0401275_05671612_971_1912
3300037861	Ga0400240_038571	Ga0400240_038571_265_1353
3300037861	Ga0400240_010471	Ga0400240_010471_2042_3181
3300037961	Ga0183733_000012	Ga0183733_000012_22003_23133
3300037961	Ga0183733_000821	Ga0183733_000821_7485_8834
3300037963	Ga0183736_018511	Ga0183736_018511_984_2159
3300037991	Ga0183737_009082	Ga0183737_009082_695_1855
3300038324	Ga0246222_01424	Ga0246222_01424_1_696
3300038324	Ga0246222_02506	Ga0246222_02506_1_813
3300038324	Ga0246222_00059	Ga0246222_00059_151_1143
3300038324	Ga0246222_00421	Ga0246222_00421_300_1115
3300038324	Ga0246222_00229	Ga0246222_00229_1175_2371
3300038324	Ga0246222_00560	Ga0246222_00560_1023_1769
3300038324	Ga0246222_00232	Ga0246222_00232_987_1787
3300038324	Ga0246222_03728	Ga0246222_03728_42_704
3300038324	Ga0246222_00011	Ga0246222_00011_315_1523
3300038324	Ga0246222_00123	Ga0246222_00123_327_1550
3300038324	Ga0246222_00674	Ga0246222_00674_249_1397
3300038327	Ga0427883_000375	Ga0427883_000375_500_1723
3300038366	Ga0246223_04302	Ga0246223_04302_241_1080
3300038366	Ga0246223_07416	Ga0246223_07416_48_794
3300038366	Ga0246223_03520	Ga0246223_03520_145_984
3300038366	Ga0246223_00389	Ga0246223_00389_1977_2789
3300038366	Ga0246223_01758	Ga0246223_01758_31_1356
3300038366	Ga0246223_02489	Ga0246223_02489_15_1334
3300038366	Ga0246223_06120	Ga0246223_06120_3_743
3300038366	Ga0246223_00602	Ga0246223_00602_7_819
3300038366	Ga0246223_02765	Ga0246223_02765_60_899
3300038366	Ga0246223_02043	Ga0246223_02043_579_1391
3300038366	Ga0246223_00395	Ga0246223_00395_866_1684
3300038366	Ga0246223_00033	Ga0246223_00033_6611_7861
3300038366	Ga0246223_01870	Ga0246223_01870_575_1621
3300038366	Ga0246223_02132	Ga0246223_02132_238_1434
3300038366	Ga0246223_01878	Ga0246223_01878_222_1415
3300038366	Ga0246223_01296	Ga0246223_01296_613_1848
3300038366	Ga0246223_00307	Ga0246223_00307_840_2075
3300038366	Ga0246223_02752	Ga0246223_02752_415_1209
3300038366	Ga0246223_02818	Ga0246223_02818_148_981
3300038366	Ga0246223_03919	Ga0246223_03919_126_986
3300038366	Ga0246223_04721	Ga0246223_04721_30_869
3300038366	Ga0246223_01479	Ga0246223_01479_663_1502
3300038366	Ga0246223_02723	Ga0246223_02723_9_848
3300038366	Ga0246223_00076	Ga0246223_00076_1241_2464
3300038366	Ga0246223_00003	Ga0246223_00003_9715_10788
3300038366	Ga0246223_00032	Ga0246223_00032_5399_6403
3300038366	Ga0246223_00002	Ga0246223_00002_3039_4199
3300038366	Ga0246223_00233	Ga0246223_00233_1575_2405
3300038366	Ga0246223_03202	Ga0246223_03202_3_1148
3300038455	Ga0436474_0020059	Ga0436474_0020059_2574_3545
3300038520	Ga0183729_014026	Ga0183729_014026_500_1672
3300038530	Ga0183731_001725	Ga0183731_001725_2685_3869
3300038682	Ga0135252_00002	Ga0135252_00002_1065_2021
3300038956	Ga0239562_034837	Ga0239562_034837_189_1412
3300038957	Ga0239564_006737	Ga0239564_006737_535_1728
3300038988	Ga0416724_07633	Ga0416724_07633_280_1224
3300039412	Ga0427922_0119810	Ga0427922_0119810_492_1469
7000000006	C1522329	C1522329__gene_142525

## Sheet: FigS11 - portal
## Metagenome ID	Contig ID	List genes
3300037585	Ga0394430_002037	Ga0394430_002037_5908_7773
3300037635	Ga0394431_002777	Ga0394431_002777_415_2421
3300028192	Ga0257107_1002868	Ga0257107_10028688
3300031658	Ga0307984_1004316	Ga0307984_10043167
3300025045	Ga0207901_1005527	Ga0207901_10055272
3300020193	Ga0194131_10059910	Ga0194131_100599102
3300017963	Ga0180437_10018111	Ga0180437_100181114
3300034980	Ga0315337_001099	Ga0315337_001099_5056_7071
3300031689	Ga0308017_1002222	Ga0308017_10022225
3300031673	Ga0307377_10084899	Ga0307377_100848992
3300025168	Ga0209337_1001141	Ga0209337_100114120
3300025112	Ga0209349_1002991	Ga0209349_100299111
3300010883	Ga0133547_10809213	Ga0133547_108092132
3300025296	Ga0208316_1004507	Ga0208316_10045076
3300021352	Ga0206680_10018646	Ga0206680_100186462
3300017697	Ga0180120_10000696	Ga0180120_100006968
3300037961	Ga0183733_001082	Ga0183733_001082_69_1715
3300029309	Ga0183683_1000851	Ga0183683_10008517
3300021335	Ga0213867_1025682	Ga0213867_10256822
3300037961	Ga0183733_000914	Ga0183733_000914_8144_9787
3300025151	Ga0209645_1001303	Ga0209645_10013037
3300010883	Ga0133547_10744590	Ga0133547_107445901
3300029448	Ga0183755_1000031	Ga0183755_100003131
3300029309	Ga0183683_1000402	Ga0183683_100040215
3300025131	Ga0209128_1005596	Ga0209128_10055965
3300025110	Ga0208158_1000122	Ga0208158_100012215
3300036398	Ga0334988_0012989	Ga0334988_0012989_1375_2988
3300034082	Ga0335020_0012303	Ga0335020_0012303_1105_2730
3300035678	Ga0372948_0004155	Ga0372948_0004155_7925_9466
3300017788	Ga0169931_10007915	Ga0169931_100079156
3300034384	Ga0372946_0000111	Ga0372946_0000111_4671_6293
3300031566	Ga0307378_10025835	Ga0307378_100258353
3300010885	Ga0133913_11305448	Ga0133913_113054482
3300020193	Ga0194131_10005309	Ga0194131_1000530920
3300014613	Ga0180008_1000403	Ga0180008_100040357
3300034104	Ga0335031_0018146	Ga0335031_0018146_2262_3845
3300033816	Ga0334980_0000665	Ga0334980_0000665_2585_4171
3300020161	Ga0211726_10006221	Ga0211726_1000622127
3300037346	Ga0400280_022925	Ga0400280_022925_276_1859
3300018080	Ga0180433_10043865	Ga0180433_100438651
3300022868	Ga0222697_1000266	Ga0222697_100026624
3300029930	Ga0119944_1001606	Ga0119944_10016062
3300027892	Ga0209550_10022141	Ga0209550_100221412
3300021976	Ga0193742_1058982	Ga0193742_10589822
3300024289	Ga0255147_1006054	Ga0255147_10060543
3300024433	Ga0209986_10026368	Ga0209986_100263685
3300029171	Ga0168034_100060	Ga0168034_10006011
3300034101	Ga0335027_0004123	Ga0335027_0004123_5393_6955
3300028025	Ga0247723_1006774	Ga0247723_10067741
3300010388	Ga0136551_1005003	Ga0136551_10050032
3300023174	Ga0214921_10001217	Ga0214921_1000121721
3300037422	Ga0394882_0006577	Ga0394882_0006577_24981_26657
3300033463	Ga0310690_10020104	Ga0310690_100201042
3300025133	Ga0208299_1003365	Ga0208299_10033651
3300031539	Ga0307380_10153109	Ga0307380_101531093
3300012665	Ga0157210_1000632	Ga0157210_10006323
3300028603	Ga0265293_10075245	Ga0265293_100752452
3300025168	Ga0209337_1000338	Ga0209337_100033826
3300025132	Ga0209232_1000075	Ga0209232_100007532
3300037961	Ga0183733_000708	Ga0183733_000708_3541_5193
3300037961	Ga0183733_005062	Ga0183733_005062_1398_3035
3300025151	Ga0209645_1000015	Ga0209645_100001552
3300009414	Ga0114909_1003556	Ga0114909_10035566
3300006738	Ga0098035_1000075	Ga0098035_10000756
3300034063	Ga0335000_0008195	Ga0335000_0008195_5166_6776
3300021511	Ga0190284_1011045	Ga0190284_10110454
3300031566	Ga0307378_10209415	Ga0307378_102094151
3300017788	Ga0169931_10068213	Ga0169931_100682132
3300012039	Ga0137421_1000260	Ga0137421_10002605
3300017777	Ga0181357_1007403	Ga0181357_10074032
3300017963	Ga0180437_10001173	Ga0180437_1000117323
3300018080	Ga0180433_10003114	Ga0180433_100031147
3300028454	Ga0307245_1032316	Ga0307245_103231654
3300022591	Ga0236341_1000922	Ga0236341_100092212
3300025736	Ga0207997_1018560	Ga0207997_10185605
3300026293	Ga0209227_1029947	Ga0209227_10299472
3300010956	Ga0137297_12084	Ga0137297_1208412
3300031657	Ga0307991_1039919	Ga0307991_10399192
3300010883	Ga0133547_10111942	Ga0133547_101119422
3300031576	Ga0247727_10000757	Ga0247727_10000757128
3300010885	Ga0133913_10823354	Ga0133913_108233542
3300027742	Ga0209121_10089667	Ga0209121_100896671
3300010232	Ga0136447_1048692	Ga0136447_10486922
3300007029	Ga0102677_100177	Ga0102677_1001777
3300003635	p5metav_100536	p5metav_1005364
3300005584	Ga0049082_10000442	Ga0049082_100004429
3300005805	Ga0079957_1005122	Ga0079957_10051223
3300010354	Ga0129333_10000170	Ga0129333_1000017013
3300001847	RCM41_1049757	RCM41_10497573
3300005584	Ga0049082_10000933	Ga0049082_100009333
3300002703	draft_11085308	draft_1108530815
3300002835	B570J40625_100008586	B570J40625_1000085867
3300007790	Ga0105679_10461491	Ga0105679_104614916
3300008113	Ga0114346_1010278	Ga0114346_10102783
3300005805	Ga0079957_1002782	Ga0079957_100278214
3300007590	Ga0102917_1002332	Ga0102917_10023323
3300009488	Ga0114925_10134077	Ga0114925_101340773
3300009185	Ga0114971_10027877	Ga0114971_100278773
3300006484	Ga0070744_10009375	Ga0070744_100093752
3300009706	Ga0115002_10026435	Ga0115002_100264353
3300020716	Ga0214207_1004677	Ga0214207_10046772
3300024265	Ga0209976_10000205	Ga0209976_1000020516
3300013093	Ga0164296_1000939	Ga0164296_100093923
3300029288	Ga0265297_10000578	Ga0265297_1000057876
3300031227	Ga0307928_10070023	Ga0307928_100700233
3300010885	Ga0133913_10000912	Ga0133913_1000091216
3300011010	Ga0139557_1000025	Ga0139557_100002519
3300024346	Ga0244775_10019760	Ga0244775_100197602
3300034104	Ga0335031_0050396	Ga0335031_0050396_1184_2743
3300011118	Ga0114922_10053996	Ga0114922_100539963
3300017991	Ga0180434_10000211	Ga0180434_1000021199
3300037851	Ga0394877_0003290	Ga0394877_0003290_10365_11852
3300017960	Ga0180429_10057967	Ga0180429_100579671
3300026252	Ga0209722_1014526	Ga0209722_10145262
3300024999	Ga0209728_1000046	Ga0209728_1000046102
3300027784	Ga0207421_10008442	Ga0207421_100084425
3300029892	Ga0246235_100300	Ga0246235_10030037
3300018055	Ga0184616_10004998	Ga0184616_100049983
3300028601	Ga0265295_1016391	Ga0265295_10163913
3300027784	Ga0207421_10044947	Ga0207421_100449471
3300014502	Ga0182021_10181340	Ga0182021_101813402
3300031227	Ga0307928_10014775	Ga0307928_100147752
3300017963	Ga0180437_10010735	Ga0180437_100107357
3300010885	Ga0133913_10054121	Ga0133913_100541215
3300039051	Ga0237967_00258	Ga0237967_00258_6158_7729
3300003635	p5metav_100204	p5metav_1002049
3300003631	MetavP1_100120	MetavP1_10012011
3300003631	MetavP1_100053	MetavP1_1000533
3300005193	Ga0073160_1000025	Ga0073160_10000257
3300007038	Ga0102672_101679	Ga0102672_1016792
3300007852	Ga0104935_101991	Ga0104935_1019913
2025206003	LTJ07As871_J07ABscf084571	LTJ07AB_138720
3300003631	MetavP1_100057	MetavP1_1000576
3300003635	p5metav_100045	p5metav_1000457
3300003631	MetavP1_100330	MetavP1_1003302
3300003631	MetavP1_100199	MetavP1_1001995
3300005189	Ga0073165_100008	Ga0073165_1000087
3300005195	Ga0073163_1000060	Ga0073163_10000603
3300005198	Ga0073164_1000279	Ga0073164_10002794
3300003635	p5metav_100028	p5metav_10002815
3300003629	P4metv_100019	P4metv_10001921
2124908030	A07AB_A07ABscf075400	A07AB_00240480
3300005198	Ga0073164_1000974	Ga0073164_10009743
3300003314	ProkHueca_1000228	ProkHueca_100022825
3300007038	Ga0102672_100183	Ga0102672_1001832
3300010232	Ga0136447_1000149	Ga0136447_100014955
3300005193	Ga0073160_1000741	Ga0073160_10007411
3300003332	GBSed_10000254	GBSed_1000025457
3300006738	Ga0098035_1005446	Ga0098035_10054462
3300009512	Ga0115003_10008833	Ga0115003_100088336
3300006921	Ga0098060_1000124	Ga0098060_100012423
3300009705	Ga0115000_10010840	Ga0115000_100108405
3300006926	Ga0098057_1001300	Ga0098057_10013003
3300009503	Ga0123519_10003113	Ga0123519_1000311329
3300005099	Ga0072682_102130	Ga0072682_10213012
3300005915	Ga0075122_10043002	Ga0075122_100430021
3300009703	Ga0114933_10011478	Ga0114933_1001147811
3300009414	Ga0114909_1000364	Ga0114909_100036421
3300003542	FS900DNA_10061046	FS900DNA_100610465
3300003690	PicViral_1004153	PicViral_10041532
3300006802	Ga0070749_10009857	Ga0070749_100098575
3300006336	Ga0068502_1188883	Ga0068502_11888835
3300006916	Ga0070750_10005397	Ga0070750_100053976
3300006637	Ga0075461_10013809	Ga0075461_100138093
3300019237	Ga0180028_1177468	Ga0180028_11774682
3300040736	Ga0439196_0043488	Ga0439196_0043488_2_1384
3300021131	Ga0214206_1000002	Ga0214206_100000251
3300034120	Ga0335056_0000438	Ga0335056_0000438_20856_22457
3300024433	Ga0209986_10044126	Ga0209986_100441262
3300028025	Ga0247723_1000025	Ga0247723_100002514
3300032058	Ga0308419_1002709	Ga0308419_10027092
3300014613	Ga0180008_1014063	Ga0180008_10140633
3300034106	Ga0335036_0035483	Ga0335036_0035483_347_1996
3300025617	Ga0209138_1003646	Ga0209138_10036468
3300021492	Ga0190336_1000011	Ga0190336_100001138
3300037264	Ga0393283_0000068	Ga0393283_0000068_19451_21361
3300031565	Ga0307379_10050168	Ga0307379_100501682
3300028916	Ga0310376_1010100	Ga0310376_10101003
3300037264	Ga0393283_0001297	Ga0393283_0001297_20259_22139
3300015189	Ga0167667_1000022	Ga0167667_100002236
3300012000	Ga0119951_1006992	Ga0119951_10069922
3300033522	Ga0371442_1005995	Ga0371442_10059952
3300027982	Ga0268433_1040816	Ga0268433_10408163
3300027982	Ga0268433_1068679	Ga0268433_10686792
3300027007	Ga0207718_100251	Ga0207718_10025122
3300026965	Ga0207755_100254	Ga0207755_10025422
3300026961	Ga0207715_100139	Ga0207715_10013968
3300027982	Ga0268433_1021668	Ga0268433_10216684
3300026966	Ga0207771_100213	Ga0207771_10021314
3300026114	Ga0209946_1009223	Ga0209946_10092231
3300027982	Ga0268433_1010795	Ga0268433_10107953
3300033522	Ga0371442_1033170	Ga0371442_10331701
3300027982	Ga0268433_1008755	Ga0268433_10087552
3300027982	Ga0268433_1028170	Ga0268433_10281703
3300026970	Ga0207733_100297	Ga0207733_10029753
3300027982	Ga0268433_1029890	Ga0268433_10298903
3300027982	Ga0268433_1014463	Ga0268433_10144634
3300027007	Ga0207718_100979	Ga0207718_10097917
3300026986	Ga0207850_100340	Ga0207850_10034035
3300028374	Ga0306906_1004358	Ga0306906_10043582
3300027982	Ga0268433_1018668	Ga0268433_10186682
3300027982	Ga0268433_1103313	Ga0268433_11033131
3300027580	Ga0207714_1008321	Ga0207714_10083212
3300026985	Ga0207851_100004	Ga0207851_10000428
3300026957	Ga0207754_100078	Ga0207754_10007868
3300027982	Ga0268433_1027145	Ga0268433_10271453
3300027941	Ga0207719_105153	Ga0207719_1051532
3300027982	Ga0268433_1054114	Ga0268433_10541142
3300026964	Ga0207732_100290	Ga0207732_10029014
3300026961	Ga0207715_101914	Ga0207715_1019142
3300026963	Ga0207770_100239	Ga0207770_10023912
3300027982	Ga0268433_1021489	Ga0268433_10214894
3300027982	Ga0268433_1083752	Ga0268433_10837521
3300012033	Ga0136589_1004477	Ga0136589_10044771
3300005190	Ga0073161_100277	Ga0073161_1002776
3300005196	Ga0073162_1003082	Ga0073162_10030822
3300026110	Ga0209945_1001747	Ga0209945_10017474
3300027982	Ga0268433_1019620	Ga0268433_10196202
3300026120	Ga0209948_1017530	Ga0209948_10175302
3300026114	Ga0209946_1004108	Ga0209946_10041083
3300027580	Ga0207714_1000651	Ga0207714_10006515
3300012033	Ga0136589_1004178	Ga0136589_10041782
3300022553	Ga0212124_10043741	Ga0212124_100437412
3300027784	Ga0207421_10045496	Ga0207421_100454962
3300027901	Ga0209427_10008592	Ga0209427_100085928
3300032231	Ga0316187_10010103	Ga0316187_100101037
3300028903	Ga0302250_1002816	Ga0302250_10028163
3300028603	Ga0265293_10010106	Ga0265293_100101062
3300018065	Ga0180430_10023421	Ga0180430_100234212
3300017991	Ga0180434_10016491	Ga0180434_100164912
3300020074	Ga0194113_10005615	Ga0194113_100056153
3300033161	Ga0334893_1001463	Ga0334893_100146326
3300027784	Ga0207421_10038089	Ga0207421_100380893
3300015374	Ga0132255_100412145	Ga0132255_1004121454
3300010885	Ga0133913_10479803	Ga0133913_104798033
3300014204	Ga0172381_10009453	Ga0172381_1000945314
3300029156	Ga0168038_100160	Ga0168038_1001602
3300012931	Ga0153915_10000468	Ga0153915_1000046825
3300020074	Ga0194113_10081315	Ga0194113_100813153
3300031227	Ga0307928_10021378	Ga0307928_100213782
3300036716	Ga0315323_0006418	Ga0315323_0006418_2055_3695
3300031551	Ga0315548_1009956	Ga0315548_10099562
3300034062	Ga0334995_0026290	Ga0334995_0026290_1697_3388
3300022227	Ga0187827_10046771	Ga0187827_100467713
3300025671	Ga0208898_1011208	Ga0208898_10112083
3300012000	Ga0119951_1020837	Ga0119951_10208372
3300024265	Ga0209976_10000107	Ga0209976_1000010748
3300031565	Ga0307379_10270258	Ga0307379_102702581
3300033992	Ga0334992_0000552	Ga0334992_0000552_19270_20928
3300037422	Ga0394882_0313254	Ga0394882_0313254_57_1667
3300031553	Ga0315547_1023794	Ga0315547_10237945
3300034012	Ga0334986_0000047	Ga0334986_0000047_15610_17232
3300025736	Ga0207997_1011359	Ga0207997_10113592
3300017991	Ga0180434_10002967	Ga0180434_1000296718
3300020159	Ga0211734_10302822	Ga0211734_10302822147
3300013372	Ga0177922_10199649	Ga0177922_101996494
3300017722	Ga0181347_1000232	Ga0181347_10002329
3300017964	Ga0181589_10001833	Ga0181589_100018336
3300012964	Ga0153916_10021982	Ga0153916_100219822
3300016722	Ga0183100_1000097	Ga0183100_100009723
3300028601	Ga0265295_1007004	Ga0265295_10070048
3300017989	Ga0180432_10022963	Ga0180432_100229634
3300032058	Ga0308419_1032431	Ga0308419_10324311
3300031227	Ga0307928_10050742	Ga0307928_100507422
3300012017	Ga0153801_1000425	Ga0153801_10004259
3300009680	Ga0123335_1020702	Ga0123335_10207026
3300010297	Ga0129345_1002994	Ga0129345_10029943
3300008107	Ga0114340_1002894	Ga0114340_100289410
3300008107	Ga0114340_1005461	Ga0114340_10054616
3300008110	Ga0114343_1014818	Ga0114343_10148182
3300009979	Ga0105032_100011	Ga0105032_10001154
3300008116	Ga0114350_1007226	Ga0114350_10072264
3300008255	Ga0100403_1001118	Ga0100403_100111828
3300006801	Ga0079223_10019256	Ga0079223_100192564
3300009873	Ga0131077_10028687	Ga0131077_100286878
3300009514	Ga0129284_10006045	Ga0129284_100060454
3300020452	Ga0211545_10000122	Ga0211545_1000012245
3300017708	Ga0181369_1000005	Ga0181369_100000528
3300020470	Ga0211543_10071000	Ga0211543_100710002
3300031774	Ga0315331_10001190	Ga0315331_1000119010
3300032278	Ga0310345_10007091	Ga0310345_100070917
3300018080	Ga0180433_10066879	Ga0180433_100668793
3300028489	Ga0257112_10009927	Ga0257112_100099276
3300006982	Ga0102674_100001	Ga0102674_100001104
3300007028	Ga0102678_100009	Ga0102678_1000093
3300005198	Ga0073164_1000272	Ga0073164_10002722
3300005195	Ga0073163_1000146	Ga0073163_10001462
3300006921	Ga0098060_1000315	Ga0098060_10003159
3300006751	Ga0098040_1004769	Ga0098040_10047694
3300006735	Ga0098038_1000553	Ga0098038_10005538
3300009124	Ga0118687_10010953	Ga0118687_100109531
3300006754	Ga0098044_1019007	Ga0098044_10190071
3300006484	Ga0070744_10008041	Ga0070744_100080412
3300006615	Ga0101438_103064	Ga0101438_10306478
3300037321	Ga0400244_001444	Ga0400244_001444_4982_6673
3300024289	Ga0255147_1000020	Ga0255147_100002016
3300017788	Ga0169931_10001140	Ga0169931_1000114042
3300020151	Ga0211736_10163781	Ga0211736_101637813
3300030943	Ga0311366_10009674	Ga0311366_100096749
3300029288	Ga0265297_10007077	Ga0265297_1000707725
3300022554	Ga0212093_1008511	Ga0212093_100851116
3300034082	Ga0335020_0000040	Ga0335020_0000040_58144_59757
3300026457	Ga0255160_1005963	Ga0255160_10059632
3300031565	Ga0307379_10086691	Ga0307379_100866913
3300034050	Ga0335023_0000645	Ga0335023_0000645_19171_20805
3300023174	Ga0214921_10008459	Ga0214921_1000845913
3300025698	Ga0208771_1001403	Ga0208771_100140320
3300023440	Ga0256750_1011239	Ga0256750_10112392
3300020179	Ga0194134_10012152	Ga0194134_100121524
3300012983	Ga0123349_10011000	Ga0123349_100110002
3300014050	Ga0119952_1001687	Ga0119952_10016879
3300014204	Ga0172381_10145797	Ga0172381_101457972
3300034073	Ga0310130_0000719	Ga0310130_0000719_9025_10635
3300032278	Ga0310345_10010638	Ga0310345_100106385
3300034073	Ga0310130_0001150	Ga0310130_0001150_1384_3000
3300006738	Ga0098035_1011408	Ga0098035_10114082
3300006735	Ga0098038_1003423	Ga0098038_10034236
3300009705	Ga0115000_10000521	Ga0115000_1000052125
3300006802	Ga0070749_10001891	Ga0070749_100018914
3300006735	Ga0098038_1000398	Ga0098038_100039811
3300006754	Ga0098044_1006350	Ga0098044_10063503
3300004448	Ga0065861_1002170	Ga0065861_100217052
3300002835	B570J40625_100137901	B570J40625_1001379012
3300005782	Ga0079367_1024063	Ga0079367_10240631
3300002835	B570J40625_100000781	B570J40625_10000078143
3300003650	SLW30_100043	SLW30_1000433
3300006674	Ga0101770_1000938	Ga0101770_10009383
3300009034	Ga0115863_1116027	Ga0115863_11160274
3300008108	Ga0114341_10000532	Ga0114341_100005323
3300008116	Ga0114350_1011432	Ga0114350_10114322
3300009154	Ga0114963_10024434	Ga0114963_100244342
3300006071	Ga0007876_1000144	Ga0007876_100014413
3300005253	Ga0073583_1038761	Ga0073583_103876131
3300013004	Ga0164293_10000576	Ga0164293_100005769
3300034073	Ga0310130_0005619	Ga0310130_0005619_1046_2674
3300023174	Ga0214921_10000794	Ga0214921_1000079415
3300028603	Ga0265293_10019753	Ga0265293_100197532
3300035670	Ga0310129_0011034	Ga0310129_0011034_3828_5450
3300024496	Ga0255151_1002884	Ga0255151_10028842
3300020514	Ga0208202_1000719	Ga0208202_10007198
3300027784	Ga0207421_10000875	Ga0207421_1000087547
3300017987	Ga0180431_10001148	Ga0180431_1000114836
3300012204	Ga0137374_10000019	Ga0137374_10000019157
3300020034	Ga0193753_10000592	Ga0193753_1000059219
3300034108	Ga0335050_0013677	Ga0335050_0013677_851_2512
3300012347	Ga0157142_1000724	Ga0157142_10007243
3300034283	Ga0335007_0020923	Ga0335007_0020923_2068_3669
3300023174	Ga0214921_10004873	Ga0214921_100048736
3300016791	Ga0182095_1150615	Ga0182095_11506153
3300021389	Ga0213868_10010014	Ga0213868_100100147
3300026156	Ga0209936_1001814	Ga0209936_10018148
3300005198	Ga0073164_1000061	Ga0073164_10000612
3300017825	Ga0189786_10010	Ga0189786_1001016
3300006999	Ga0102676_100273	Ga0102676_1002739
2124908030	A07AB_A07ABscf075389	A07AB_00223230
3300003629	P4metv_100980	P4metv_1009803
3300006982	Ga0102674_100002	Ga0102674_10000236
3300005192	Ga0073159_1000301	Ga0073159_10003015
3300005196	Ga0073162_1000796	Ga0073162_10007962
3300005198	Ga0073164_1002985	Ga0073164_10029851
3300006982	Ga0102674_100245	Ga0102674_1002453
3300003629	P4metv_100290	P4metv_10029010
3300005198	Ga0073164_1000705	Ga0073164_10007051
3300003635	p5metav_100032	p5metav_1000326
3300007238	Ga0080112_1001116	Ga0080112_10011161
3300003635	p5metav_100014	p5metav_10001436
3300026114	Ga0209946_1004220	Ga0209946_10042208
3300026114	Ga0209946_1000359	Ga0209946_100035933
3300027580	Ga0207714_1015852	Ga0207714_10158522
3300026110	Ga0209945_1001963	Ga0209945_10019635
3300038324	Ga0246222_00004	Ga0246222_00004_4869_7334
3300027580	Ga0207714_1001696	Ga0207714_100169611
3300026110	Ga0209945_1002239	Ga0209945_10022391
3300026124	Ga0209965_1006868	Ga0209965_10068681
3300026114	Ga0209946_1000077	Ga0209946_100007759
3300027784	Ga0207421_10029658	Ga0207421_100296584
3300027580	Ga0207714_1002884	Ga0207714_10028849
3300017815	Ga0188954_10053	Ga0188954_1005312
3300026124	Ga0209965_1008212	Ga0209965_10082123
3300026110	Ga0209945_1015079	Ga0209945_10150791
3300017815	Ga0188954_10128	Ga0188954_101283
3300027082	Ga0207414_1004435	Ga0207414_10044352
3300026124	Ga0209965_1004804	Ga0209965_10048045
3300038366	Ga0246223_00987	Ga0246223_00987_3_2063
3300007852	Ga0104935_100378	Ga0104935_1003784
3300006999	Ga0102676_100334	Ga0102676_1003342
3300003629	P4metv_100523	P4metv_1005233
3300005191	Ga0073158_1000013	Ga0073158_10000138
3300000245	PenaHueca_100001	PenaHueca_10000135
3300007029	Ga0102677_100110	Ga0102677_1001104
3300008219	Ga0114905_1000355	Ga0114905_100035528
3300005837	Ga0078893_11200409	Ga0078893_112004096
3300006735	Ga0098038_1000017	Ga0098038_100001745
3300006754	Ga0098044_1014232	Ga0098044_10142322
3300006736	Ga0098033_1004621	Ga0098033_10046212
3300006735	Ga0098038_1000240	Ga0098038_100024017
3300006615	Ga0101438_123377	Ga0101438_1233772
3300007234	Ga0075460_10005641	Ga0075460_100056414
3300006879	Ga0079226_10128995	Ga0079226_101289952
3300008120	Ga0114355_1001470	Ga0114355_100147012
3300005253	Ga0073583_1146482	Ga0073583_114648210
3300010354	Ga0129333_10104758	Ga0129333_101047582
3300008110	Ga0114343_1022635	Ga0114343_10226352
3300009702	Ga0114931_10006229	Ga0114931_100062299
3300009488	Ga0114925_10001185	Ga0114925_1000118515
3300005827	Ga0074478_1501335	Ga0074478_15013356
3300008113	Ga0114346_1000231	Ga0114346_100023135
3300008107	Ga0114340_1002783	Ga0114340_10027834
3300008470	Ga0115371_11208941	Ga0115371_112089412
3300008113	Ga0114346_1000028	Ga0114346_10000285
3300010354	Ga0129333_10000339	Ga0129333_1000033917
3300004694	Ga0065170_1000102	Ga0065170_10001028
3300037264	Ga0393283_0000995	Ga0393283_0000995_4292_6175
3300027815	Ga0209726_10019019	Ga0209726_100190195
3300025697	Ga0208769_1001566	Ga0208769_10015661
3300034106	Ga0335036_0000135	Ga0335036_0000135_33373_34956
3300029775	Ga0134843_1000714	Ga0134843_100071433
3300034102	Ga0335029_0065778	Ga0335029_0065778_835_2406
3300025589	Ga0209409_1026351	Ga0209409_10263512
3300027813	Ga0209090_10063147	Ga0209090_100631472
3300021471	Ga0190359_1007940	Ga0190359_10079403
3300029799	Ga0311022_11199380	Ga0311022_111993802
3300031351	Ga0307427_1017720	Ga0307427_10177202
3300010430	Ga0118733_100158095	Ga0118733_1001580953
3300027784	Ga0207421_10040328	Ga0207421_100403282
3300031565	Ga0307379_10032900	Ga0307379_100329002
3300031673	Ga0307377_10209189	Ga0307377_102091892
3300003631	MetavP1_100126	MetavP1_1001262
3300005098	Ga0072683_101293	Ga0072683_10129318
3300003635	p5metav_100248	p5metav_1002483
3300027784	Ga0207421_10046188	Ga0207421_100461882
3300027784	Ga0207421_10039698	Ga0207421_100396982
3300027580	Ga0207714_1011751	Ga0207714_10117512
3300026114	Ga0209946_1003012	Ga0209946_10030129
3300017815	Ga0188954_10010	Ga0188954_1001010
3300027784	Ga0207421_10032909	Ga0207421_100329091
3300027082	Ga0207414_1002009	Ga0207414_10020092
3300027784	Ga0207421_10039444	Ga0207421_100394441
3300027784	Ga0207421_10024725	Ga0207421_100247253
3300027784	Ga0207421_10033234	Ga0207421_100332343
3300026140	Ga0209917_1003463	Ga0209917_10034631
3300017828	Ga0189787_10057	Ga0189787_1005710
3300027982	Ga0268433_1022912	Ga0268433_10229123
3300014613	Ga0180008_1015110	Ga0180008_10151101
3300010883	Ga0133547_10088104	Ga0133547_100881049
3300025132	Ga0209232_1002512	Ga0209232_10025128
3300022200	Ga0196901_1038650	Ga0196901_10386501
3300011254	Ga0151675_1000554	Ga0151675_10005547
3300020054	Ga0181594_10028271	Ga0181594_100282713
3300037631	Ga0394432_005778	Ga0394432_005778_1442_3085
3300021373	Ga0213865_10003032	Ga0213865_100030328
3300023440	Ga0256750_1002406	Ga0256750_100240616
3300008516	Ga0111033_1295114	Ga0111033_129511413
3300003797	Ga0007846_1001508	Ga0007846_10015083
3300003154	Ga0052186_10197321	Ga0052186_101973212
3300009711	Ga0116166_1000756	Ga0116166_100075619
3300009488	Ga0114925_10002306	Ga0114925_100023064
3300005782	Ga0079367_1007761	Ga0079367_10077614
3300009034	Ga0115863_1009110	Ga0115863_10091107
3300027982	Ga0268433_1054151	Ga0268433_10541513
3300027982	Ga0268433_1008683	Ga0268433_100868312
3300027982	Ga0268433_1075717	Ga0268433_10757172
3300027580	Ga0207714_1003369	Ga0207714_10033695
3300027580	Ga0207714_1017222	Ga0207714_10172224
3300027982	Ga0268433_1012221	Ga0268433_10122214
3300026965	Ga0207755_103199	Ga0207755_1031993
3300023174	Ga0214921_10000478	Ga0214921_1000047877
3300031867	Ga0326511_10057936	Ga0326511_100579362
3300014887	Ga0180302_10002407	Ga0180302_100024075
3300013092	Ga0163199_1028834	Ga0163199_10288343
3300027784	Ga0207421_10003558	Ga0207421_1000355819
3300031673	Ga0307377_10064787	Ga0307377_100647875
3300017991	Ga0180434_10000551	Ga0180434_1000055174
3300022555	Ga0212088_10016402	Ga0212088_1001640213
3300010885	Ga0133913_10007025	Ga0133913_1000702512
3300031578	Ga0307376_10161295	Ga0307376_101612951
3300017788	Ga0169931_10004282	Ga0169931_100042828
3300034523	Ga0310143_00435	Ga0310143_00435_18317_19900
3300027784	Ga0207421_10011444	Ga0207421_100114441
3300025141	Ga0209756_1006650	Ga0209756_10066504
3300025132	Ga0209232_1006697	Ga0209232_10066973
3300008110	Ga0114343_1013575	Ga0114343_10135755
3300009469	Ga0127401_1022450	Ga0127401_10224502
3300008120	Ga0114355_1029778	Ga0114355_10297782
3300008113	Ga0114346_1000274	Ga0114346_100027438
3300006071	Ga0007876_1006965	Ga0007876_10069653
3300008107	Ga0114340_1007763	Ga0114340_10077635
3300006120	Ga0007867_1000046	Ga0007867_100004613
3300009470	Ga0126447_1000300	Ga0126447_10003003
3300010354	Ga0129333_10000033	Ga0129333_100000334
3300006802	Ga0070749_10000991	Ga0070749_1000099119
3300005253	Ga0073583_1129624	Ga0073583_11296248
3300008110	Ga0114343_1058013	Ga0114343_10580131
3300006090	Ga0082015_1003244	Ga0082015_10032443
3300027784	Ga0207421_10002778	Ga0207421_1000277817
3300029288	Ga0265297_10019232	Ga0265297_100192323
3300017960	Ga0180429_10007963	Ga0180429_100079637
3300018070	Ga0184631_10001186	Ga0184631_100011862
3300027784	Ga0207421_10000502	Ga0207421_1000050256
3300017991	Ga0180434_10000181	Ga0180434_10000181137
3300014204	Ga0172381_10314189	Ga0172381_103141891
3300033164	Ga0334894_1028334	Ga0334894_10283341
3300015374	Ga0132255_100031146	Ga0132255_1000311463
3300028603	Ga0265293_10186110	Ga0265293_101861101
3300020814	Ga0214088_1450739	Ga0214088_14507392
3300037070	Ga0373484_001518	Ga0373484_001518_9098_10681
3300033752	Ga0373396_011535	Ga0373396_011535_2226_3737
3300027722	Ga0209819_10001668	Ga0209819_100016685
3300025684	Ga0209652_1018059	Ga0209652_10180592
3300025438	Ga0208770_1020532	Ga0208770_10205321
3300040744	Ga0439198_0110900	Ga0439198_0110900_1_1425
3300020151	Ga0211736_10540517	Ga0211736_105405173
3300028025	Ga0247723_1000108	Ga0247723_100010847
3300012352	Ga0157138_1000063	Ga0157138_100006348
3300021519	Ga0194048_10006159	Ga0194048_100061595
3300035670	Ga0310129_0002627	Ga0310129_0002627_8171_9799
3300024306	Ga0255148_1004590	Ga0255148_10045902
3300010942	Ga0139176_100268	Ga0139176_1002682
3300008113	Ga0114346_1000859	Ga0114346_100085918
3300008107	Ga0114340_1070365	Ga0114340_10703652
3300003323	rootH1_10027653	rootH1_100276537
3300009024	Ga0102811_1003751	Ga0102811_10037515
3300005663	Ga0073582_121158	Ga0073582_1211583
3300026110	Ga0209945_1003842	Ga0209945_10038426
3300026110	Ga0209945_1000496	Ga0209945_10004963
3300027982	Ga0268433_1045727	Ga0268433_10457272
3300028367	Ga0306900_1003733	Ga0306900_10037332
3300028357	Ga0306885_101041	Ga0306885_1010412
3300026184	Ga0209918_1020675	Ga0209918_10206753
3300027982	Ga0268433_1000055	Ga0268433_100005565
3300033522	Ga0371442_1035411	Ga0371442_10354112
3300027982	Ga0268433_1019279	Ga0268433_10192796
3300006921	Ga0098060_1000255	Ga0098060_100025518
3300009703	Ga0114933_10000278	Ga0114933_1000027844
3300006735	Ga0098038_1000069	Ga0098038_100006924
3300009605	Ga0114906_1011015	Ga0114906_10110153
3300006336	Ga0068502_1128162	Ga0068502_11281621
3300009104	Ga0117902_1093502	Ga0117902_10935022
3300007755	Ga0105014_1001847	Ga0105014_100184733
3300012111	Ga0136577_1000162	Ga0136577_10001626
3300011189	Ga0136558_1011916	Ga0136558_10119162
3300027982	Ga0268433_1058024	Ga0268433_10580242
3300021442	Ga0206685_10014755	Ga0206685_100147552
3300026110	Ga0209945_1000125	Ga0209945_100012510
3300026110	Ga0209945_1004526	Ga0209945_10045262
3300026140	Ga0209917_1011004	Ga0209917_10110042
3300017828	Ga0189787_10142	Ga0189787_101428
3300027580	Ga0207714_1033654	Ga0207714_10336542
3300027982	Ga0268433_1057113	Ga0268433_10571132
3300027580	Ga0207714_1007575	Ga0207714_10075752
3300027580	Ga0207714_1010047	Ga0207714_10100472
3300017828	Ga0189787_10021	Ga0189787_100215
3300038366	Ga0246223_00261	Ga0246223_00261_1156_2751
3300027627	Ga0208942_1005188	Ga0208942_10051881
3300020193	Ga0194131_10016975	Ga0194131_100169756
3300037808	Ga0427880_009796	Ga0427880_009796_2670_4532
3300011013	Ga0114934_10039156	Ga0114934_100391561
3300025168	Ga0209337_1007642	Ga0209337_100764212
3300025133	Ga0208299_1017146	Ga0208299_10171464
3300032278	Ga0310345_10007521	Ga0310345_1000752111
3300028192	Ga0257107_1008379	Ga0257107_10083793
3300020476	Ga0211715_10002341	Ga0211715_100023417
3300032360	Ga0315334_10023101	Ga0315334_100231016
3300032006	Ga0310344_10000577	Ga0310344_1000057726
3300027627	Ga0208942_1001684	Ga0208942_100168412
3300017991	Ga0180434_10001326	Ga0180434_1000132635
3300025676	Ga0209657_1002065	Ga0209657_100206510
3300027710	Ga0209599_10000730	Ga0209599_1000073019
3300031578	Ga0307376_10235008	Ga0307376_102350081
3300034066	Ga0335019_0006083	Ga0335019_0006083_1_1581
3300027759	Ga0209296_1027759	Ga0209296_10277593
3300033993	Ga0334994_0074370	Ga0334994_0074370_66_1691
3300036398	Ga0334988_0002599	Ga0334988_0002599_2116_3726
3300026097	Ga0209953_1002341	Ga0209953_10023415
3300028371	Ga0306908_1005668	Ga0306908_10056682
3300037264	Ga0393283_0000652	Ga0393283_0000652_16733_18382
3300023179	Ga0214923_10013057	Ga0214923_100130573
3300020157	Ga0194049_1000596	Ga0194049_100059618
3300027784	Ga0207421_10003175	Ga0207421_1000317520
3300037119	Ga0373486_0044082	Ga0373486_0044082_524_2032
3300031993	Ga0310696_10005428	Ga0310696_1000542813
3300017788	Ga0169931_10012507	Ga0169931_1001250712
3300031566	Ga0307378_10077014	Ga0307378_100770143
3300010885	Ga0133913_10140163	Ga0133913_101401635
3300010946	Ga0139175_100612	Ga0139175_1006123
3300013286	Ga0136641_1000229	Ga0136641_100022914
3300010885	Ga0133913_10221145	Ga0133913_102211453
3300010389	Ga0136549_10060587	Ga0136549_100605871
3300006674	Ga0101770_1001086	Ga0101770_10010868
3300006025	Ga0075474_10000031	Ga0075474_100000315
3300005832	Ga0074469_10159707	Ga0074469_101597075
3300009509	Ga0123573_10000857	Ga0123573_1000085733
3300004282	Ga0066599_100000012	Ga0066599_10000001212
3300005936	Ga0075124_10003607	Ga0075124_100036072
3300008110	Ga0114343_1003408	Ga0114343_100340811
3300008116	Ga0114350_1000053	Ga0114350_100005329
3300002835	B570J40625_100000729	B570J40625_10000072930
3300027769	Ga0209770_10004857	Ga0209770_100048573
3300024289	Ga0255147_1004993	Ga0255147_10049933
3300033174	Ga0334882_1011262	Ga0334882_10112622
3300022553	Ga0212124_10043123	Ga0212124_100431231
3300010382	Ga0136546_102044	Ga0136546_1020442
3300038492	Ga0169446_00028	Ga0169446_00028_12940_14292
3300017987	Ga0180431_10016145	Ga0180431_1001614510
3300025000	Ga0209318_1000301	Ga0209318_100030145
3300014204	Ga0172381_10053794	Ga0172381_100537945
3300023179	Ga0214923_10000158	Ga0214923_1000015836
3300028025	Ga0247723_1000338	Ga0247723_100033814
3300031651	Ga0315543_1004804	Ga0315543_100480410
3300031998	Ga0310786_10148444	Ga0310786_101484442
3300012006	Ga0119955_1000087	Ga0119955_100008764
3300014656	Ga0180007_10000384	Ga0180007_1000038454
3300037071	Ga0373485_000673	Ga0373485_000673_4011_5639
3300022188	Ga0190313_1000012	Ga0190313_1000012108
3300036981	Ga0393264_0114067	Ga0393264_0114067_38_1399
3300024433	Ga0209986_10037251	Ga0209986_100372511
3300038316	Ga0134847_000851	Ga0134847_000851_12969_14552
3300018427	Ga0187903_10000367	Ga0187903_1000036756
3300032038	Ga0326512_10005357	Ga0326512_100053577
3300011116	Ga0151516_10017	Ga0151516_10017131
3300037851	Ga0394877_0010775	Ga0394877_0010775_3129_4541
3300037493	Ga0393268_0006224	Ga0393268_0006224_3637_5472
3300025133	Ga0208299_1011821	Ga0208299_10118212
3300025372	Ga0207957_1000275	Ga0207957_10002758
3300027976	Ga0209702_10004155	Ga0209702_100041559
3300014205	Ga0172380_10045124	Ga0172380_100451243
3300024433	Ga0209986_10005868	Ga0209986_100058683
3300031553	Ga0315547_1018777	Ga0315547_10187773
3300024265	Ga0209976_10001707	Ga0209976_1000170720
3300021540	Ga0214517_100019	Ga0214517_100019140
3300023179	Ga0214923_10000248	Ga0214923_100002484
3300027734	Ga0209087_1001133	Ga0209087_100113316
3300023311	Ga0256681_12136184	Ga0256681_121361842
3300005838	Ga0008649_10019202	Ga0008649_100192023
3300008217	Ga0114899_1000670	Ga0114899_10006702
3300006324	Ga0068476_1070106	Ga0068476_10701063
3300009658	Ga0116188_1070594	Ga0116188_10705941
3300033522	Ga0371442_1001132	Ga0371442_10011324
3300032073	Ga0315315_10011704	Ga0315315_100117041
3300012920	Ga0160423_10004512	Ga0160423_1000451213
3300037634	Ga0394429_021551	Ga0394429_021551_712_2361
3300025132	Ga0209232_1000025	Ga0209232_100002532
3300025151	Ga0209645_1000899	Ga0209645_100089918
3300025128	Ga0208919_1021802	Ga0208919_10218022
3300025132	Ga0209232_1006810	Ga0209232_10068107
3300010883	Ga0133547_10035030	Ga0133547_1003503012
3300025132	Ga0209232_1005520	Ga0209232_10055204
3300009653	Ga0116169_1001664	Ga0116169_100166415
3300007790	Ga0105679_10326963	Ga0105679_103269634
3300007790	Ga0105679_11026741	Ga0105679_110267416
3300007214	Ga0103959_1179710	Ga0103959_11797101
3300006802	Ga0070749_10011933	Ga0070749_100119334
3300009474	Ga0127390_1004123	Ga0127390_10041233
3300002835	B570J40625_100001402	B570J40625_10000140247
3300037961	Ga0183733_002676	Ga0183733_002676_3299_4978
3300025125	Ga0209644_1002198	Ga0209644_10021983
3300020436	Ga0211708_10004007	Ga0211708_100040074
3300025110	Ga0208158_1000178	Ga0208158_100017824
3300020074	Ga0194113_10013310	Ga0194113_100133102
3300031227	Ga0307928_10035316	Ga0307928_100353166
3300010413	Ga0136851_10001923	Ga0136851_1000192375
3300019458	Ga0187892_10009289	Ga0187892_100092899
3300037264	Ga0393283_0036032	Ga0393283_0036032_1336_3186
3300027863	Ga0207433_10007741	Ga0207433_1000774115
3300032006	Ga0310344_10003047	Ga0310344_100030477
3300027627	Ga0208942_1002889	Ga0208942_10028892
3300029288	Ga0265297_10101233	Ga0265297_101012331
3300032278	Ga0310345_10030435	Ga0310345_100304357
3300025112	Ga0209349_1006029	Ga0209349_10060296
3300013092	Ga0163199_1036664	Ga0163199_10366642
3300037808	Ga0427880_000943	Ga0427880_000943_6457_8415
3300001336	ML7_10002235	ML7_1000223512
3300005913	Ga0075108_10000802	Ga0075108_1000080212
3300010368	Ga0129324_10023575	Ga0129324_100235752
3300008113	Ga0114346_1024398	Ga0114346_10243983
3300009431	Ga0120401_1038551	Ga0120401_10385512
3300008120	Ga0114355_1028170	Ga0114355_10281702
3300010354	Ga0129333_10041476	Ga0129333_100414762
3300009653	Ga0116169_1001958	Ga0116169_100195811
3300008116	Ga0114350_1001445	Ga0114350_100144512
3300010354	Ga0129333_10000162	Ga0129333_1000016215
3300007169	Ga0102976_1113843	Ga0102976_11138432
3300009034	Ga0115863_1007206	Ga0115863_100720613
3300037493	Ga0393268_0030119	Ga0393268_0030119_646_2544
3300031278	Ga0307431_1024932	Ga0307431_10249321
3300038316	Ga0134847_000810	Ga0134847_000810_19428_21074
3300017963	Ga0180437_10003323	Ga0180437_1000332337
3300012012	Ga0153799_1000243	Ga0153799_100024312
3300024433	Ga0209986_10003457	Ga0209986_1000345711
3300035670	Ga0310129_0000187	Ga0310129_0000187_46953_48689
3300017991	Ga0180434_10005673	Ga0180434_1000567311
3300037631	Ga0394432_023210	Ga0394432_023210_247_1800
3300020411	Ga0211587_10000129	Ga0211587_1000012930
3300027982	Ga0268433_1025844	Ga0268433_10258446
3300012261	Ga0136563_107237	Ga0136563_1072372
3300027784	Ga0207421_10082978	Ga0207421_100829781
3300027982	Ga0268433_1000111	Ga0268433_100011113
3300027982	Ga0268433_1087974	Ga0268433_10879742
3300033522	Ga0371442_1024880	Ga0371442_10248802
3300027784	Ga0207421_10010053	Ga0207421_100100533
3300027580	Ga0207714_1050620	Ga0207714_10506201
3300033522	Ga0371442_1049106	Ga0371442_10491061
3300026110	Ga0209945_1005129	Ga0209945_10051294
3300027784	Ga0207421_10092813	Ga0207421_100928131
3300028360	Ga0306914_103257	Ga0306914_1032571
3300011121	Ga0151614_11594	Ga0151614_115943
3300028347	Ga0306873_103684	Ga0306873_1036841
3300038366	Ga0246223_00008	Ga0246223_00008_1226_2668
3300027784	Ga0207421_10125891	Ga0207421_101258911
3300028402	Ga0306875_100127	Ga0306875_10012711
3300017987	Ga0180431_10006574	Ga0180431_100065744
3300017987	Ga0180431_10001529	Ga0180431_100015296
3300017987	Ga0180431_10069234	Ga0180431_100692341
3300022548	Ga0212092_1042556	Ga0212092_10425562
3300017971	Ga0180438_10021781	Ga0180438_100217813
3300036979	Ga0393261_0002016	Ga0393261_0002016_5502_6701
3300015214	Ga0172382_10041385	Ga0172382_100413854
3300017988	Ga0181520_10154406	Ga0181520_101544062
3300027510	Ga0209537_1002689	Ga0209537_100268914
3300017987	Ga0180431_10025535	Ga0180431_100255353
3300027784	Ga0207421_10014213	Ga0207421_100142136
3300017987	Ga0180431_10128846	Ga0180431_101288461
3300030015	Ga0315925_100100	Ga0315925_10010059
3300017987	Ga0180431_10009877	Ga0180431_100098779
3300014203	Ga0172378_10027829	Ga0172378_100278293
3300021152	Ga0216256_1002057	Ga0216256_10020576
3300037422	Ga0394882_0241966	Ga0394882_0241966_52_1566
3300031576	Ga0247727_10325490	Ga0247727_103254901
3300014206	Ga0172377_10029545	Ga0172377_100295452
3300031551	Ga0315548_1026965	Ga0315548_10269654
3300031566	Ga0307378_10449791	Ga0307378_104497911
3300029799	Ga0311022_10478492	Ga0311022_104784922
3300003937	Ga0063391_1003251	Ga0063391_10032513
3300006634	Ga0079290_100049	Ga0079290_10004939
3300009492	Ga0127412_10000057	Ga0127412_1000005714
3300009408	Ga0117756_1009174	Ga0117756_10091742
3300025128	Ga0208919_1001193	Ga0208919_100119310
3300029448	Ga0183755_1000015	Ga0183755_100001538
3300029319	Ga0183748_1000753	Ga0183748_10007536
3300025141	Ga0209756_1007428	Ga0209756_10074281
3300020444	Ga0211578_10000581	Ga0211578_100005815
3300020470	Ga0211543_10002473	Ga0211543_100024735
3300038520	Ga0183729_001718	Ga0183729_001718_898_2613
3300025168	Ga0209337_1000599	Ga0209337_10005994
3300025108	Ga0208793_1000023	Ga0208793_100002386
3300025110	Ga0208158_1005020	Ga0208158_10050203
3300010883	Ga0133547_10015011	Ga0133547_100150114
3300038520	Ga0183729_003334	Ga0183729_003334_3_1547
3300037585	Ga0394430_023149	Ga0394430_023149_910_2373
3300029787	Ga0183757_1001285	Ga0183757_10012851
3300025168	Ga0209337_1029535	Ga0209337_10295352
3300025108	Ga0208793_1002068	Ga0208793_10020688
3300018080	Ga0180433_10196913	Ga0180433_101969132
3300025736	Ga0207997_1010672	Ga0207997_10106724
3300014914	Ga0164311_10012514	Ga0164311_100125144
3300022545	Ga0212125_1020886	Ga0212125_10208861
3300025138	Ga0209634_1059196	Ga0209634_10591962
3300025323	Ga0209542_10059127	Ga0209542_100591272
3300010160	Ga0114967_10015373	Ga0114967_100153733
3300005662	Ga0078894_10007710	Ga0078894_100077102
3300001851	RCM31_10009821	RCM31_1000982112
3300011102	Ga0151466_1000395	Ga0151466_100039510
3300029288	Ga0265297_10007285	Ga0265297_1000728518
3300013093	Ga0164296_1000158	Ga0164296_100015820
3300020205	Ga0211731_10443483	Ga0211731_104434837
3300027784	Ga0207421_10010667	Ga0207421_100106675
3300034272	Ga0335049_0002216	Ga0335049_0002216_8024_9613
3300012920	Ga0160423_10018809	Ga0160423_100188096
3300025128	Ga0208919_1007068	Ga0208919_10070683
3300025128	Ga0208919_1012090	Ga0208919_10120902
3300010883	Ga0133547_10047317	Ga0133547_100473176
3300037585	Ga0394430_001051	Ga0394430_001051_6415_8151
3300037634	Ga0394429_018001	Ga0394429_018001_170_2011
3300038520	Ga0183729_000234	Ga0183729_000234_12874_14649
3300025133	Ga0208299_1007008	Ga0208299_10070083
3300034418	Ga0348337_020068	Ga0348337_020068_759_2330
3300029319	Ga0183748_1000228	Ga0183748_100022819
3300025108	Ga0208793_1007638	Ga0208793_10076384
3300008114	Ga0114347_1000165	Ga0114347_100016511
3300001847	RCM41_1000369	RCM41_100036911
3300005805	Ga0079957_1000218	Ga0079957_100021810
3300006120	Ga0007867_1000041	Ga0007867_100004144
3300007960	Ga0099850_1019607	Ga0099850_10196073
3300007790	Ga0105679_10482658	Ga0105679_104826583
3300002307	JGI24890J29729_1000072	JGI24890J29729_100007228
3300005805	Ga0079957_1000039	Ga0079957_1000039101
3300003806	Ga0007864_1000738	Ga0007864_10007383
3300009180	Ga0114979_10025728	Ga0114979_100257282
3300006484	Ga0070744_10004531	Ga0070744_100045313
3300008117	Ga0114351_1014989	Ga0114351_10149892
3300006802	Ga0070749_10000004	Ga0070749_1000000424
3300005662	Ga0078894_10054277	Ga0078894_100542772
3300007790	Ga0105679_10835773	Ga0105679_108357731
3300010258	Ga0129303_102362	Ga0129303_1023621
3300001335	ML8_10005738	ML8_100057385
3300013093	Ga0164296_1000276	Ga0164296_100027611
3300014204	Ga0172381_10098683	Ga0172381_100986834
3300025323	Ga0209542_10015994	Ga0209542_1001599414
3300030514	Ga0268253_10000020	Ga0268253_100000203
3300031565	Ga0307379_10014295	Ga0307379_100142952
3300014613	Ga0180008_1003914	Ga0180008_10039147
3300025697	Ga0208769_1026357	Ga0208769_10263571
3300025736	Ga0207997_1041212	Ga0207997_10412122
3300029288	Ga0265297_10003672	Ga0265297_1000367211
3300028756	Ga0307341_103163	Ga0307341_1031631
3300023179	Ga0214923_10004012	Ga0214923_1000401222
3300025168	Ga0209337_1001875	Ga0209337_10018755
3300025168	Ga0209337_1000268	Ga0209337_100026830
3300025132	Ga0209232_1003047	Ga0209232_10030475
3300020055	Ga0181575_10011643	Ga0181575_100116435
3300020406	Ga0211668_10042493	Ga0211668_100424933
3300025084	Ga0208298_1015009	Ga0208298_10150092
3300025168	Ga0209337_1001232	Ga0209337_10012324
3300025112	Ga0209349_1013804	Ga0209349_10138042
3300029309	Ga0183683_1000152	Ga0183683_100015222
3300037586	Ga0394433_062515	Ga0394433_062515_1_1359
3300025141	Ga0209756_1002127	Ga0209756_10021275
3300037963	Ga0183736_003950	Ga0183736_003950_1131_2897
3300010883	Ga0133547_10020272	Ga0133547_100202724
3300025132	Ga0209232_1001064	Ga0209232_100106414
3300010883	Ga0133547_10224940	Ga0133547_102249403
3300029787	Ga0183757_1007982	Ga0183757_10079824
3300025128	Ga0208919_1000176	Ga0208919_100017626
3300025132	Ga0209232_1000305	Ga0209232_10003056
3300025151	Ga0209645_1000007	Ga0209645_100000773
3300012964	Ga0153916_10089855	Ga0153916_100898552
3300025133	Ga0208299_1000310	Ga0208299_10003104
3300020470	Ga0211543_10003229	Ga0211543_100032298
3300020171	Ga0180732_1017595	Ga0180732_10175951
3300025133	Ga0208299_1007219	Ga0208299_10072193
3300023442	Ga0256751_1040154	Ga0256751_10401541
3300018080	Ga0180433_10005067	Ga0180433_100050679
3300020032	Ga0182240_100884	Ga0182240_1008844
3300025267	Ga0208179_1000415	Ga0208179_10004159
3300032820	Ga0310342_100027406	Ga0310342_1000274062
3300020478	Ga0211503_10001362	Ga0211503_100013629
3300006735	Ga0098038_1004350	Ga0098038_10043502
3300037345	Ga0400278_000335	Ga0400278_000335_5766_7370
3300037119	Ga0373486_0011431	Ga0373486_0011431_1815_3407
3300010388	Ga0136551_1000664	Ga0136551_10006649
3300027785	Ga0209246_10028041	Ga0209246_100280412
3300027784	Ga0207421_10014623	Ga0207421_100146238
3300035680	Ga0335026_0007346	Ga0335026_0007346_1915_3606
3300024513	Ga0255144_1001944	Ga0255144_10019443
3300026097	Ga0209953_1004276	Ga0209953_10042763
3300012347	Ga0157142_1000056	Ga0157142_100005612
3300038324	Ga0246222_00028	Ga0246222_00028_3462_5177
3300026114	Ga0209946_1000330	Ga0209946_10003304
3300026110	Ga0209945_1003290	Ga0209945_10032902
3300033522	Ga0371442_1010693	Ga0371442_10106932
3300027580	Ga0207714_1011695	Ga0207714_10116953
3300026124	Ga0209965_1025537	Ga0209965_10255371
3300027982	Ga0268433_1013629	Ga0268433_10136293
3300033522	Ga0371442_1000063	Ga0371442_10000632
3300017828	Ga0189787_10908	Ga0189787_109081
3300033522	Ga0371442_1060481	Ga0371442_10604813
3300027982	Ga0268433_1031442	Ga0268433_10314422
3300005192	Ga0073159_1000127	Ga0073159_10001272
3300003635	p5metav_100154	p5metav_1001543
3300003631	MetavP1_100093	MetavP1_1000935
3300003629	P4metv_101070	P4metv_1010701
3300009654	Ga0116167_1004413	Ga0116167_100441312
3300005663	Ga0073582_107354	Ga0073582_1073548
3300008120	Ga0114355_1050470	Ga0114355_10504702
3300010354	Ga0129333_10005501	Ga0129333_100055012
3300007790	Ga0105679_10361255	Ga0105679_103612553
3300008516	Ga0111033_1045875	Ga0111033_10458753
3300003891	Ga0063011_10076595	Ga0063011_1007659514
3300009711	Ga0116166_1004603	Ga0116166_100460316
3300005662	Ga0078894_10056892	Ga0078894_100568923
3300002835	B570J40625_100000109	B570J40625_10000010959
3300009173	Ga0114996_10000374	Ga0114996_1000037463
3300009082	Ga0105099_10050300	Ga0105099_100503002
3300009488	Ga0114925_10230872	Ga0114925_102308721
3300008117	Ga0114351_1056321	Ga0114351_10563212
3300009488	Ga0114925_10099740	Ga0114925_100997402
3300002835	B570J40625_100113826	B570J40625_1001138262
3300009034	Ga0115863_1291459	Ga0115863_12914592
3300009095	Ga0079224_100699280	Ga0079224_1006992801
3300008116	Ga0114350_1008177	Ga0114350_10081777
3300007960	Ga0099850_1027260	Ga0099850_10272602
3300009488	Ga0114925_10003402	Ga0114925_100034024
3300040736	Ga0439196_0000510	Ga0439196_0000510_13047_14228
3300011118	Ga0114922_10288769	Ga0114922_102887691
3300027982	Ga0268433_1095150	Ga0268433_10951501
3300027982	Ga0268433_1101758	Ga0268433_11017581
3300033162	Ga0334901_1002628	Ga0334901_10026281
3300037070	Ga0373484_008384	Ga0373484_008384_1814_3433
3300023174	Ga0214921_10013269	Ga0214921_100132692
3300007029	Ga0102677_100427	Ga0102677_1004272
3300010232	Ga0136447_1021945	Ga0136447_10219451
3300010232	Ga0136447_1056808	Ga0136447_10568082
3300007038	Ga0102672_104175	Ga0102672_1041751
3300010222	Ga0136257_100067	Ga0136257_10006747
3300010222	Ga0136257_112331	Ga0136257_1123311
3300010222	Ga0136257_100236	Ga0136257_10023613
3300010222	Ga0136257_100004	Ga0136257_100004132
3300007238	Ga0080112_1000044	Ga0080112_10000445
3300006754	Ga0098044_1030983	Ga0098044_10309833
3300009408	Ga0117756_1025176	Ga0117756_10251763
3300003894	Ga0063241_1001564	Ga0063241_100156418
3300009605	Ga0114906_1000392	Ga0114906_100039211
3300009481	Ga0114932_10015470	Ga0114932_100154704
3300009503	Ga0123519_10040322	Ga0123519_100403223
3300008255	Ga0100403_1019790	Ga0100403_10197903
3300006654	Ga0101728_108306	Ga0101728_10830614
3300007385	Ga0098086_1231	Ga0098086_12311
3300006310	Ga0068471_1208486	Ga0068471_12084864
3300009481	Ga0114932_10001154	Ga0114932_1000115453
3300006637	Ga0075461_10016414	Ga0075461_100164142
3300003894	Ga0063241_1003768	Ga0063241_10037685
3300003177	DffDRAFT_1000115	DffDRAFT_100011522
3300009104	Ga0117902_1007670	Ga0117902_10076708
3300009714	Ga0116189_1050420	Ga0116189_10504201
3300005838	Ga0008649_10009540	Ga0008649_100095402
3300006335	Ga0068480_1116959	Ga0068480_11169594
3300008517	Ga0111034_1247819	Ga0111034_12478194
3300006336	Ga0068502_1156426	Ga0068502_115642610
3300001838	RCM33_1000023	RCM33_100002325
3300006754	Ga0098044_1000714	Ga0098044_100071414
3300007514	Ga0105020_1006945	Ga0105020_10069458
3300014205	Ga0172380_10198467	Ga0172380_101984671
3300025103	Ga0208013_1001517	Ga0208013_100151717
3300037631	Ga0394432_003789	Ga0394432_003789_1792_3666
3300020220	Ga0194119_10016896	Ga0194119_100168964
3300027896	Ga0209777_10118833	Ga0209777_101188332
3300034980	Ga0315337_006118	Ga0315337_006118_839_2830
3300025012	Ga0209727_1005493	Ga0209727_100549313
3300020476	Ga0211715_10004796	Ga0211715_100047965
3300028192	Ga0257107_1003032	Ga0257107_10030326
3300020171	Ga0180732_1000302	Ga0180732_10003024
3300025112	Ga0209349_1003341	Ga0209349_10033417
3300010232	Ga0136447_1036521	Ga0136447_10365212
3300010222	Ga0136257_100043	Ga0136257_10004385
3300003635	p5metav_100046	p5metav_10004625
2124908030	A07AB_A07ABscf064920	A07AB_00082210
3300007038	Ga0102672_100159	Ga0102672_1001595
3300007238	Ga0080112_1000010	Ga0080112_10000106
3300007038	Ga0102672_100001	Ga0102672_10000157
3300007038	Ga0102672_102782	Ga0102672_1027821
3300003314	ProkHueca_1000013	ProkHueca_100001397
3300007038	Ga0102672_100955	Ga0102672_1009555
3300026963	Ga0207770_100096	Ga0207770_10009671
3300027784	Ga0207421_10013094	Ga0207421_100130947
3300013232	Ga0170573_11378669	Ga0170573_113786692
3300031565	Ga0307379_10005182	Ga0307379_1000518219
3300027640	Ga0209347_1000479	Ga0209347_100047960
3300011102	Ga0151466_1006263	Ga0151466_10062632
3300018080	Ga0180433_10068088	Ga0180433_100680883
3300034356	Ga0335048_0028650	Ga0335048_0028650_2156_3718
3300031539	Ga0307380_10036294	Ga0307380_100362941
3300018065	Ga0180430_10031494	Ga0180430_100314941
3300017987	Ga0180431_10002275	Ga0180431_100022754
3300012648	Ga0120879_100195	Ga0120879_1001959
3300029775	Ga0134843_1001373	Ga0134843_10013738
3300027901	Ga0209427_10023460	Ga0209427_100234603
3300037071	Ga0373485_006932	Ga0373485_006932_796_2427
3300036851	Ga0376075_0068816	Ga0376075_0068816_250_1767
3300031369	Ga0307422_1028509	Ga0307422_10285091
3300031673	Ga0307377_10010754	Ga0307377_100107547
3300025036	Ga0210049_1065445	Ga0210049_10654452
3300037264	Ga0393283_0007917	Ga0393283_0007917_1794_3359
3300021494	Ga0190329_1000680	Ga0190329_100068014
3300025875	Ga0210040_10000364	Ga0210040_1000036462
3300027784	Ga0207421_10034282	Ga0207421_100342824
3300038410	Ga0436476_0017425	Ga0436476_0017425_4386_5855
3300027784	Ga0207421_10048006	Ga0207421_100480063
3300034520	Ga0310136_000114	Ga0310136_000114_30618_32303
3300036861	Ga0376049_0145142	Ga0376049_0145142_411_1865
3300029288	Ga0265297_10021907	Ga0265297_100219077
3300027891	Ga0209628_10191410	Ga0209628_101914102
3300036651	Ga0373482_002693	Ga0373482_002693_3242_4825
3300037071	Ga0373485_038182	Ga0373485_038182_1_1473
3300012949	Ga0153798_10006533	Ga0153798_1000653312
3300031673	Ga0307377_10036074	Ga0307377_100360744
3300024429	Ga0209991_10002866	Ga0209991_100028669
3300027784	Ga0207421_10024803	Ga0207421_100248032
3300034066	Ga0335019_0038667	Ga0335019_0038667_427_2025
3300024265	Ga0209976_10000113	Ga0209976_1000011356
3300027784	Ga0207421_10019634	Ga0207421_100196344
3300017987	Ga0180431_10003149	Ga0180431_1000314926
3300028654	Ga0265322_10019821	Ga0265322_100198212
3300020162	Ga0211735_10908759	Ga0211735_1090875919
3300031576	Ga0247727_10208521	Ga0247727_102085212
3300031275	Ga0307437_1002352	Ga0307437_10023523
3300027739	Ga0209575_10002435	Ga0209575_100024356
3300024433	Ga0209986_10018578	Ga0209986_100185783
3300017963	Ga0180437_10000383	Ga0180437_1000038388
3300014502	Ga0182021_10004076	Ga0182021_1000407613
3300024433	Ga0209986_10036554	Ga0209986_100365543
3300034073	Ga0310130_0002832	Ga0310130_0002832_5086_6717
3300020048	Ga0207193_1000195	Ga0207193_100019593
3300034101	Ga0335027_0003009	Ga0335027_0003009_12375_13964
3300037071	Ga0373485_036894	Ga0373485_036894_165_1757
3300031539	Ga0307380_10030371	Ga0307380_100303713
3300034073	Ga0310130_0001873	Ga0310130_0001873_3818_5371
3300027784	Ga0207421_10001820	Ga0207421_1000182046
3300012953	Ga0163179_10148311	Ga0163179_101483112
3300027917	Ga0209536_100011288	Ga0209536_10001128816
3300020162	Ga0211735_10615710	Ga0211735_106157103
3300027836	Ga0209230_10002635	Ga0209230_100026357
3300037070	Ga0373484_032723	Ga0373484_032723_371_1963
3300017778	Ga0181349_1004587	Ga0181349_10045873
3300017991	Ga0180434_10000109	Ga0180434_1000010928
3300017987	Ga0180431_10064784	Ga0180431_100647842
3300031227	Ga0307928_10015326	Ga0307928_100153262
3300027784	Ga0207421_10029283	Ga0207421_100292832
3300029787	Ga0183757_1000100	Ga0183757_100010023
3300028603	Ga0265293_10084047	Ga0265293_100840472
3300007900	Ga0111031_1069601	Ga0111031_10696013
3300010354	Ga0129333_10000773	Ga0129333_1000077317
3300009706	Ga0115002_10064008	Ga0115002_100640082
3300009488	Ga0114925_10099126	Ga0114925_100991262
3300008517	Ga0111034_1067955	Ga0111034_10679554
3300008517	Ga0111034_1241406	Ga0111034_12414065
3300004463	Ga0063356_100138612	Ga0063356_1001386122
3300009488	Ga0114925_10009944	Ga0114925_100099441
3300007871	Ga0111032_1118026	Ga0111032_11180261
3300037468	Ga0393271_0004384	Ga0393271_0004384_858_2492
3300020048	Ga0207193_1000183	Ga0207193_100018375
3300017987	Ga0180431_10003144	Ga0180431_1000314418
3300030515	Ga0268254_10000307	Ga0268254_1000030743
3300036398	Ga0334988_0000117	Ga0334988_0000117_34492_36045
3300020183	Ga0194115_10021477	Ga0194115_100214772
3300027742	Ga0209121_10013855	Ga0209121_100138554
3300010885	Ga0133913_10004203	Ga0133913_1000420330
3300025855	Ga0209717_1005990	Ga0209717_10059906
3300034063	Ga0335000_0001885	Ga0335000_0001885_15018_16643
3300018080	Ga0180433_10112837	Ga0180433_101128371
3300027798	Ga0209353_10004181	Ga0209353_100041818
3300028299	Ga0268276_1021545	Ga0268276_10215453
3300010885	Ga0133913_10176074	Ga0133913_101760743
3300037851	Ga0394877_0133639	Ga0394877_0133639_117_1421
3300028591	Ga0247611_10007158	Ga0247611_100071582
3300010885	Ga0133913_10095752	Ga0133913_100957529
3300031227	Ga0307928_10083972	Ga0307928_100839721
3300018481	Ga0190271_10327462	Ga0190271_103274622
3300033994	Ga0334996_0027971	Ga0334996_0027971_463_2067
3300031245	Ga0308395_1017474	Ga0308395_10174742
3300033994	Ga0334996_0000932	Ga0334996_0000932_12502_14103
3300031566	Ga0307378_10095339	Ga0307378_100953393
3300017971	Ga0180438_10028994	Ga0180438_100289943
3300039051	Ga0237967_04768	Ga0237967_04768_354_1835
3300019487	Ga0187893_10004213	Ga0187893_1000421312
3300031566	Ga0307378_10015841	Ga0307378_100158415
3300031565	Ga0307379_10059647	Ga0307379_100596474
3300011118	Ga0114922_10004537	Ga0114922_1000453716
3300017991	Ga0180434_10000132	Ga0180434_10000132106
3300031227	Ga0307928_10097981	Ga0307928_100979811
3300031565	Ga0307379_10016553	Ga0307379_100165537
3300010938	Ga0137716_10008371	Ga0137716_1000837122
3300025736	Ga0207997_1012367	Ga0207997_10123671
3300036841	Ga0376036_0069440	Ga0376036_0069440_1242_2783
3300031539	Ga0307380_10002515	Ga0307380_1000251520
3300039051	Ga0237967_06169	Ga0237967_06169_85_1575
3300027908	Ga0209006_10000010	Ga0209006_10000010131
3300027893	Ga0209636_10033262	Ga0209636_100332621
3300034349	Ga0370504_0000868	Ga0370504_0000868_222_1793
3300031227	Ga0307928_10000577	Ga0307928_1000057755
3300026184	Ga0209918_1000594	Ga0209918_100059426
3300029132	Ga0168796_100384	Ga0168796_10038424
3300005731	Ga0076919_1007295	Ga0076919_10072956
3300020430	Ga0211622_10013798	Ga0211622_100137982
3300021443	Ga0206681_10000667	Ga0206681_1000066719
3300025120	Ga0209535_1027437	Ga0209535_10274374
3300037963	Ga0183736_004462	Ga0183736_004462_63_1949
3300025086	Ga0208157_1004761	Ga0208157_10047611
3300009537	Ga0129283_10015976	Ga0129283_100159762
3300000882	FwDRAFT_10000052	FwDRAFT_1000005228
3300009509	Ga0123573_10001042	Ga0123573_100010427
3300008107	Ga0114340_1002046	Ga0114340_10020463
3300006735	Ga0098038_1011069	Ga0098038_10110693
3300009173	Ga0114996_10054126	Ga0114996_100541263
3300006735	Ga0098038_1004355	Ga0098038_10043555
3300006735	Ga0098038_1003770	Ga0098038_10037704
3300004460	Ga0066222_1020423	Ga0066222_10204235
3300009705	Ga0115000_10003071	Ga0115000_100030715
3300001683	GBIDBA_10000091	GBIDBA_10000091110
3300006621	Ga0101441_110811	Ga0101441_1108117
3300006921	Ga0098060_1001835	Ga0098060_10018356
3300006735	Ga0098038_1001949	Ga0098038_10019494
3300006738	Ga0098035_1004307	Ga0098035_10043074
3300007538	Ga0099851_1000508	Ga0099851_10005082
3300009705	Ga0115000_10035435	Ga0115000_100354352
3300037427	Ga0315325_0001429	Ga0315325_0001429_11980_13638
3300020436	Ga0211708_10007397	Ga0211708_100073973
3300020411	Ga0211587_10052342	Ga0211587_100523422
3300020472	Ga0211579_10005195	Ga0211579_100051954
3300018424	Ga0181591_10016498	Ga0181591_100164981
3300037427	Ga0315325_0030581	Ga0315325_0030581_2544_4184
3300025132	Ga0209232_1004816	Ga0209232_10048162
3300025132	Ga0209232_1009181	Ga0209232_10091813
3300025086	Ga0208157_1016174	Ga0208157_10161743
3300027779	Ga0209709_10007490	Ga0209709_100074907
3300025131	Ga0209128_1040335	Ga0209128_10403351
3300010883	Ga0133547_10010083	Ga0133547_100100836
3300010883	Ga0133547_10015015	Ga0133547_100150155
3300027797	Ga0209107_10048849	Ga0209107_100488491
3300020527	Ga0208232_1010917	Ga0208232_10109171
3300009154	Ga0114963_10001614	Ga0114963_1000161413
3300009149	Ga0114918_10003680	Ga0114918_1000368010
3300009675	Ga0116149_1011866	Ga0116149_10118663
3300009494	Ga0127413_10015825	Ga0127413_100158252
3300001968	GOS2236_1057008	GOS2236_10570082
3300004889	Ga0068284_100892	Ga0068284_1008923
3300009488	Ga0114925_10059141	Ga0114925_100591411
3300009136	Ga0118735_10005209	Ga0118735_100052093
3300009481	Ga0114932_10007798	Ga0114932_100077987
3300002124	C687J26631_10036149	C687J26631_100361491
3300005253	Ga0073583_1135844	Ga0073583_11358444
3300006875	Ga0075473_10003453	Ga0075473_100034538
3300002462	JGI24702J35022_10043775	JGI24702J35022_100437752
3300007992	Ga0105748_10019276	Ga0105748_100192763
3300005101	Ga0072934_10198302	Ga0072934_101983021
3300009499	Ga0114930_10035456	Ga0114930_100354563
3300005589	Ga0070729_10044666	Ga0070729_100446662
3300005134	Ga0070417_107333	Ga0070417_1073332
3300001683	GBIDBA_10008850	GBIDBA_100088502
3300008517	Ga0111034_1238680	Ga0111034_12386801
3300008255	Ga0100403_1025788	Ga0100403_10257884
3300009034	Ga0115863_1325153	Ga0115863_13251532
3300009503	Ga0123519_10002404	Ga0123519_1000240423
3300008516	Ga0111033_1125200	Ga0111033_112520021
3300018422	Ga0190265_10102470	Ga0190265_101024702
3300033176	Ga0334886_1008193	Ga0334886_10081938
3300011118	Ga0114922_10015422	Ga0114922_100154226
3300031539	Ga0307380_10234744	Ga0307380_102347442
3300037070	Ga0373484_032853	Ga0373484_032853_785_2125
3300014204	Ga0172381_10038841	Ga0172381_100388413
3300017971	Ga0180438_10000662	Ga0180438_1000066250
3300024433	Ga0209986_10006878	Ga0209986_100068784
3300031566	Ga0307378_10024274	Ga0307378_100242744
3300003314	ProkHueca_1000153	ProkHueca_10001539
3300003314	ProkHueca_1000351	ProkHueca_10003515
3300007038	Ga0102672_101971	Ga0102672_1019712
3300007029	Ga0102677_100062	Ga0102677_1000629
3300004819	Ga0070914_100079	Ga0070914_1000793
3300010222	Ga0136257_100040	Ga0136257_10004078
3300010232	Ga0136447_1014742	Ga0136447_10147425
3300010232	Ga0136447_1008572	Ga0136447_10085722
3300010232	Ga0136447_1000152	Ga0136447_100015252
3300027784	Ga0207421_10036472	Ga0207421_100364722
3300035670	Ga0310129_0000232	Ga0310129_0000232_60468_62069
3300021425	Ga0213866_10062924	Ga0213866_100629242
3300010885	Ga0133913_10006134	Ga0133913_100061343
3300003635	p5metav_102439	p5metav_1024392
3300003314	ProkHueca_1030086	ProkHueca_10300861
3300003635	p5metav_101370	p5metav_1013702
3300007038	Ga0102672_101034	Ga0102672_1010342
3300005195	Ga0073163_1001522	Ga0073163_10015222
3300010222	Ga0136257_100728	Ga0136257_10072825
3300020720	Ga0214252_1001825	Ga0214252_10018255
3300031539	Ga0307380_10112423	Ga0307380_101124233
3300031565	Ga0307379_10369526	Ga0307379_103695261
3300027784	Ga0207421_10027197	Ga0207421_100271972
3300005915	Ga0075122_10032910	Ga0075122_100329101
3300005095	Ga0072504_123377	Ga0072504_12337739
3300009591	Ga0105155_1000646	Ga0105155_10006463
3300009706	Ga0115002_10021335	Ga0115002_100213352
3300009748	Ga0123370_1019890	Ga0123370_10198903
3300009103	Ga0117901_1007009	Ga0117901_100700917
3300001838	RCM33_1007086	RCM33_10070863
3300007504	Ga0104999_1007636	Ga0104999_100763612
3300007504	Ga0104999_1005267	Ga0104999_10052679
3300007508	Ga0105011_1000791	Ga0105011_100079110
3300001849	RCM26_1015634	RCM26_10156349
3300006336	Ga0068502_1144887	Ga0068502_11448877
3300009756	Ga0123366_1184550	Ga0123366_11845501
3300006637	Ga0075461_10016496	Ga0075461_100164961
3300009481	Ga0114932_10010038	Ga0114932_100100388
3300006324	Ga0068476_1127318	Ga0068476_11273181
3300006335	Ga0068480_1174580	Ga0068480_11745802
3300003894	Ga0063241_1009887	Ga0063241_100988711
3300006310	Ga0068471_1286951	Ga0068471_12869517
3300010232	Ga0136447_1006105	Ga0136447_100610512
3300010232	Ga0136447_1032345	Ga0136447_10323452
3300010222	Ga0136257_104410	Ga0136257_1044104
3300010222	Ga0136257_100123	Ga0136257_10012357
3300003314	ProkHueca_1001138	ProkHueca_10011389
3300007028	Ga0102678_100004	Ga0102678_1000046
3300003635	p5metav_100125	p5metav_1001256
3300003635	p5metav_100538	p5metav_1005384
3300000245	PenaHueca_100035	PenaHueca_1000352
3300010232	Ga0136447_1018285	Ga0136447_10182853
3300010232	Ga0136447_1010988	Ga0136447_10109881
3300003314	ProkHueca_1020010	ProkHueca_10200101
3300010222	Ga0136257_103896	Ga0136257_1038964
3300007038	Ga0102672_101341	Ga0102672_1013412
3300007084	Ga0080113_1000772	Ga0080113_10007721
3300003314	ProkHueca_1009319	ProkHueca_10093191
3300024346	Ga0244775_10028064	Ga0244775_100280642
3300017987	Ga0180431_10130838	Ga0180431_101308381
3300012346	Ga0157141_1000871	Ga0157141_10008713
3300017963	Ga0180437_10000382	Ga0180437_10000382100
3300034023	Ga0335021_0017747	Ga0335021_0017747_539_2131
3300013093	Ga0164296_1000706	Ga0164296_100070620
3300029822	Ga0134854_1000694	Ga0134854_100069416
3300022554	Ga0212093_1066422	Ga0212093_10664221
3300027901	Ga0209427_10017202	Ga0209427_100172022
3300031227	Ga0307928_10012139	Ga0307928_100121392
3300031994	Ga0310691_10000144	Ga0310691_1000014495
3300031521	Ga0311364_10214037	Ga0311364_102140373
3300031566	Ga0307378_10106356	Ga0307378_101063562
3300012665	Ga0157210_1010464	Ga0157210_10104642
3300011118	Ga0114922_10238647	Ga0114922_102386471
3300032007	Ga0310695_10011886	Ga0310695_1001188611
3300027901	Ga0209427_10056307	Ga0209427_100563074
3300029822	Ga0134854_1000795	Ga0134854_100079544
3300014204	Ga0172381_10054556	Ga0172381_100545562
3300011118	Ga0114922_10069396	Ga0114922_100693965
3300029288	Ga0265297_10000505	Ga0265297_1000050525
3300031379	Ga0307434_1002977	Ga0307434_10029773
3300037069	Ga0373481_006779	Ga0373481_006779_1547_3133
3300010885	Ga0133913_10329854	Ga0133913_103298543
3300024429	Ga0209991_10000037	Ga0209991_1000003740
3300010429	Ga0116241_10000094	Ga0116241_10000094162
3300026194	Ga0209509_1000267	Ga0209509_100026723
3300014656	Ga0180007_10023316	Ga0180007_100233166
3300037249	Ga0392371_0005381	Ga0392371_0005381_5455_7032
3300031355	Ga0307421_1000081	Ga0307421_100008153
3300024350	Ga0255167_1000232	Ga0255167_10002323
3300013093	Ga0164296_1001180	Ga0164296_100118014
3300031998	Ga0310786_10017809	Ga0310786_100178092
3300033817	Ga0373875_000457	Ga0373875_000457_14918_16321
3300026573	Ga0255269_1014950	Ga0255269_10149502
3300001683	GBIDBA_10011417	GBIDBA_100114176
3300006315	Ga0068487_1025994	Ga0068487_10259947
3300006802	Ga0070749_10044660	Ga0070749_100446602
3300006308	Ga0068470_1109356	Ga0068470_11093561
3300037585	Ga0394430_012526	Ga0394430_012526_56_2089
3300003631	MetavP1_100008	MetavP1_10000848
3300007238	Ga0080112_1000440	Ga0080112_10004402
3300003629	P4metv_100894	P4metv_1008941
3300003314	ProkHueca_1003498	ProkHueca_10034984
3300005192	Ga0073159_1000001	Ga0073159_100000117
3300003314	ProkHueca_1008951	ProkHueca_10089512
3300003635	p5metav_100119	p5metav_10011916
3300017828	Ga0189787_10774	Ga0189787_107741
3300027580	Ga0207714_1000272	Ga0207714_100027212
3300026962	Ga0207813_100003	Ga0207813_100003350
3300026985	Ga0207851_100193	Ga0207851_10019351
3300027982	Ga0268433_1022915	Ga0268433_10229153
3300038324	Ga0246222_00011	Ga0246222_00011_3460_6591
3300009786	Ga0114999_10062697	Ga0114999_100626971
3300005838	Ga0008649_10000133	Ga0008649_1000013352
3300006802	Ga0070749_10014633	Ga0070749_100146332
3300008735	Ga0115657_1011950	Ga0115657_10119509
3300006336	Ga0068502_1172884	Ga0068502_11728843
3300026110	Ga0209945_1006938	Ga0209945_10069382
3300027982	Ga0268433_1116310	Ga0268433_11163101
3300026114	Ga0209946_1002176	Ga0209946_100217615
3300037634	Ga0394429_003215	Ga0394429_003215_87_1775
3300036716	Ga0315323_0034813	Ga0315323_0034813_167_1702
3300038520	Ga0183729_000091	Ga0183729_000091_10473_12119
3300025266	Ga0208032_1009101	Ga0208032_10091013
3300010883	Ga0133547_10019489	Ga0133547_100194898
3300025133	Ga0208299_1002327	Ga0208299_100232713
3300020411	Ga0211587_10013529	Ga0211587_100135294
3300025128	Ga0208919_1003169	Ga0208919_10031696
3300008107	Ga0114340_1000057	Ga0114340_10000575
3300002835	B570J40625_100000107	B570J40625_100000107113
3300008107	Ga0114340_1000934	Ga0114340_10009342
3300009095	Ga0079224_100111167	Ga0079224_1001111672
3300002174	JGI24710J26742_10012433	JGI24710J26742_100124336
3300008116	Ga0114350_1000303	Ga0114350_10003036
3300007871	Ga0111032_1090659	Ga0111032_109065915
3300010347	Ga0116238_10091517	Ga0116238_100915172
3300010356	Ga0116237_10007970	Ga0116237_100079706
3300003635	p5metav_100142	p5metav_10014210
3300007038	Ga0102672_101164	Ga0102672_1011642
3300003629	P4metv_100006	P4metv_10000638
3300006982	Ga0102674_100869	Ga0102674_1008692
3300010222	Ga0136257_100753	Ga0136257_10075313
3300000246	CR30_100086	CR30_1000869
3300007238	Ga0080112_1001195	Ga0080112_10011951
2124908030	A07AB_A07ABscf069870	A07AB_00513290
3300010222	Ga0136257_101036	Ga0136257_10103612
3300003635	p5metav_100210	p5metav_1002103
3300026114	Ga0209946_1024505	Ga0209946_10245051
3300011189	Ga0136558_1005564	Ga0136558_10055643
3300027982	Ga0268433_1099145	Ga0268433_10991452
3300033522	Ga0371442_1008205	Ga0371442_10082055
3300026114	Ga0209946_1012217	Ga0209946_10122171
3300033522	Ga0371442_1084984	Ga0371442_10849841
3300027982	Ga0268433_1048460	Ga0268433_10484601
3300027982	Ga0268433_1024614	Ga0268433_10246143
3300027982	Ga0268433_1085266	Ga0268433_10852662
3300027982	Ga0268433_1046754	Ga0268433_10467542
3300026991	Ga0207772_100306	Ga0207772_1003068
3300026140	Ga0209917_1019491	Ga0209917_10194912
3300038366	Ga0246223_00134	Ga0246223_00134_662_2761
3300038366	Ga0246223_01024	Ga0246223_01024_3_1544
3300017828	Ga0189787_10087	Ga0189787_100874
3300007038	Ga0102672_100068	Ga0102672_1000686
3300003629	P4metv_100032	P4metv_10003218
3300007852	Ga0104935_100001	Ga0104935_10000186
3300007084	Ga0080113_1001149	Ga0080113_10011492
3300003629	P4metv_100149	P4metv_1001495
3300003629	P4metv_100113	P4metv_1001132
3300007063	Ga0102681_1000765	Ga0102681_10007652
3300003631	MetavP1_100071	MetavP1_10007116
3300007038	Ga0102672_100123	Ga0102672_1001233
3300003631	MetavP1_103001	MetavP1_1030011
3300003635	p5metav_100416	p5metav_1004161
3300007852	Ga0104935_111048	Ga0104935_1110481
3300003635	p5metav_102764	p5metav_1027642
3300003635	p5metav_100240	p5metav_1002405
3300010222	Ga0136257_101947	Ga0136257_1019471
3300000245	PenaHueca_100017	PenaHueca_1000173
3300005192	Ga0073159_1000119	Ga0073159_10001193
3300010232	Ga0136447_1023506	Ga0136447_10235065
3300006982	Ga0102674_100542	Ga0102674_1005422
3300003314	ProkHueca_1011861	ProkHueca_10118612
3300003635	p5metav_100168	p5metav_10016810
3300003635	p5metav_102746	p5metav_1027461
3300003635	p5metav_100928	p5metav_1009282
3300003629	P4metv_100293	P4metv_1002936
3300003635	p5metav_101060	p5metav_1010602
3300007852	Ga0104935_100005	Ga0104935_10000511
3300003635	p5metav_101728	p5metav_1017283
3300006966	Ga0080110_100254	Ga0080110_1002541
3300005189	Ga0073165_100840	Ga0073165_1008402
3300007029	Ga0102677_100159	Ga0102677_1001592
3300007029	Ga0102677_100992	Ga0102677_1009921
3300005196	Ga0073162_1001858	Ga0073162_10018581
3300003629	P4metv_100001	P4metv_10000162
3300005193	Ga0073160_1000010	Ga0073160_10000102
3300007038	Ga0102672_101356	Ga0102672_1013561
3300014204	Ga0172381_10000871	Ga0172381_1000087125
3300025698	Ga0208771_1003875	Ga0208771_10038753
3300014204	Ga0172381_10000284	Ga0172381_1000028454
3300012182	Ga0136556_1025719	Ga0136556_10257192
3300026110	Ga0209945_1005224	Ga0209945_10052244
3300026989	Ga0207756_101190	Ga0207756_1011902
3300027982	Ga0268433_1128258	Ga0268433_11282581
3300027941	Ga0207719_105396	Ga0207719_1053962
3300026114	Ga0209946_1040995	Ga0209946_10409951
3300017922	Ga0182238_1000138	Ga0182238_100013815
3300021379	Ga0213864_10022849	Ga0213864_100228492
3300006999	Ga0102676_100918	Ga0102676_1009182
3300010232	Ga0136447_1000654	Ga0136447_100065414
3300025133	Ga0208299_1001524	Ga0208299_100152413
3300025098	Ga0208434_1002270	Ga0208434_10022709
3300025133	Ga0208299_1008205	Ga0208299_10082055
3300010232	Ga0136447_1008156	Ga0136447_10081561
2025206003	LTJ07As871_J07ABscf098858	LTJ07AB_447210
3300003635	p5metav_100834	p5metav_1008345
3300003635	p5metav_100012	p5metav_10001251
3300003314	ProkHueca_1002751	ProkHueca_10027517
3300005191	Ga0073158_1000295	Ga0073158_10002952
3300005193	Ga0073160_1000726	Ga0073160_10007261
3300026124	Ga0209965_1008094	Ga0209965_10080942
3300026110	Ga0209945_1006196	Ga0209945_10061964
3300026105	Ga0209923_1002589	Ga0209923_10025893
3300027982	Ga0268433_1053107	Ga0268433_10531072
3300017825	Ga0189786_10076	Ga0189786_100767
3300026124	Ga0209965_1003609	Ga0209965_10036091
3300027580	Ga0207714_1004458	Ga0207714_10044588
3300026094	Ga0209937_1000323	Ga0209937_10003234
3300026094	Ga0209937_1004321	Ga0209937_10043211
3300026105	Ga0209923_1000608	Ga0209923_10006084
3300027784	Ga0207421_10004440	Ga0207421_100044403
3300026110	Ga0209945_1000028	Ga0209945_100002816
3300027982	Ga0268433_1016952	Ga0268433_10169522
3300026124	Ga0209965_1001739	Ga0209965_10017398
3300027982	Ga0268433_1000087	Ga0268433_100008746
3300027982	Ga0268433_1006712	Ga0268433_10067122
3300017828	Ga0189787_10018	Ga0189787_100184
3300026114	Ga0209946_1000383	Ga0209946_100038315
3300026114	Ga0209946_1003035	Ga0209946_10030356
3300027982	Ga0268433_1056275	Ga0268433_10562751
3300007038	Ga0102672_100064	Ga0102672_1000649
3300003635	p5metav_101700	p5metav_1017001
3300010232	Ga0136447_1001238	Ga0136447_10012389
3300033522	Ga0371442_1000055	Ga0371442_100005513
3300027982	Ga0268433_1000213	Ga0268433_100021314
3300007029	Ga0102677_100010	Ga0102677_10001016
3300007038	Ga0102672_100264	Ga0102672_1002643
3300006982	Ga0102674_100412	Ga0102674_1004121
3300010232	Ga0136447_1005670	Ga0136447_100567016
3300006982	Ga0102674_100208	Ga0102674_1002084
3300007029	Ga0102677_100068	Ga0102677_1000688
3300003635	p5metav_100021	p5metav_10002121
3300003631	MetavP1_100196	MetavP1_1001968
3300006982	Ga0102674_100004	Ga0102674_10000424
3300010222	Ga0136257_109026	Ga0136257_1090262
3300031227	Ga0307928_10068092	Ga0307928_100680922
3300015360	Ga0163144_10197433	Ga0163144_101974332
3300025875	Ga0210040_10000148	Ga0210040_1000014845
3300029288	Ga0265297_10007700	Ga0265297_1000770011
3300031565	Ga0307379_10002123	Ga0307379_100021237
3300021472	Ga0190363_1001861	Ga0190363_100186119
3300014887	Ga0180302_10000081	Ga0180302_1000008156
3300014914	Ga0164311_10031673	Ga0164311_100316732
3300028161	Ga0265596_1000274	Ga0265596_100027413
3300031227	Ga0307928_10023821	Ga0307928_100238212
3300023299	Ga0222702_1012766	Ga0222702_10127661
3300022874	Ga0222685_1000202	Ga0222685_10002024
3300036651	Ga0373482_000002	Ga0373482_000002_61692_63542
3300031539	Ga0307380_10004326	Ga0307380_1000432619
3300014204	Ga0172381_10008717	Ga0172381_100087174
3300033165	Ga0334892_1023889	Ga0334892_10238893
3300025875	Ga0210040_10000149	Ga0210040_10000149214
3300021471	Ga0190359_1032983	Ga0190359_10329831
3300031578	Ga0307376_10001656	Ga0307376_100016561
3300027863	Ga0207433_10012442	Ga0207433_1001244212
3300033172	Ga0334888_1012570	Ga0334888_10125704
3300027742	Ga0209121_10000403	Ga0209121_1000040331
3300031601	Ga0307992_1030340	Ga0307992_10303402
3300014206	Ga0172377_10016306	Ga0172377_100163068
3300031227	Ga0307928_10005638	Ga0307928_100056383
3300036859	Ga0376077_0139778	Ga0376077_0139778_1_1302
3300031673	Ga0307377_10102916	Ga0307377_101029162
3300031565	Ga0307379_10188533	Ga0307379_101885332
3300027896	Ga0209777_10000648	Ga0209777_1000064835
3300031227	Ga0307928_10000337	Ga0307928_1000033734
3300023179	Ga0214923_10008914	Ga0214923_100089142
3300006999	Ga0102676_100870	Ga0102676_1008702
3300010232	Ga0136447_1000263	Ga0136447_100026328
3300033522	Ga0371442_1031786	Ga0371442_10317861
3300027982	Ga0268433_1000107	Ga0268433_100010755
3300027982	Ga0268433_1011340	Ga0268433_10113402
3300033522	Ga0371442_1003572	Ga0371442_10035723
3300033522	Ga0371442_1027724	Ga0371442_10277242
3300027982	Ga0268433_1000912	Ga0268433_100091213
3300025736	Ga0207997_1001168	Ga0207997_10011685
3300027982	Ga0268433_1018081	Ga0268433_10180815
3300003629	P4metv_101355	P4metv_1013552
3300007029	Ga0102677_100343	Ga0102677_1003432
3300003629	P4metv_101392	P4metv_1013921
3300010232	Ga0136447_1007986	Ga0136447_10079864
3300003631	MetavP1_100405	MetavP1_1004051
3300027982	Ga0268433_1081940	Ga0268433_10819401
3300027941	Ga0207719_107371	Ga0207719_1073711
3300027982	Ga0268433_1005336	Ga0268433_100533611
3300038366	Ga0246223_00041	Ga0246223_00041_825_2555
3300027580	Ga0207714_1038454	Ga0207714_10384541
3300003635	p5metav_100369	p5metav_1003693
3300010232	Ga0136447_1011689	Ga0136447_10116893
3300008120	Ga0114355_1002466	Ga0114355_100246612
3300006870	Ga0075479_10005229	Ga0075479_100052295
3300008116	Ga0114350_1000048	Ga0114350_100004828
3300009502	Ga0114951_10000113	Ga0114951_1000011331
3300007523	Ga0105052_10015068	Ga0105052_100150683
3300008116	Ga0114350_1031586	Ga0114350_10315862
3300009702	Ga0114931_10214144	Ga0114931_102141441
3300005782	Ga0079367_1000053	Ga0079367_100005332
3300007790	Ga0105679_10955993	Ga0105679_109559932
3300002307	JGI24890J29729_1000053	JGI24890J29729_100005396
3300002835	B570J40625_100012187	B570J40625_10001218721
3300005806	Ga0079365_11515104	Ga0079365_115151041
3300009150	Ga0114921_10122375	Ga0114921_101223752
3300009488	Ga0114925_10032434	Ga0114925_100324342
3300010340	Ga0116250_10001488	Ga0116250_100014887
3300027808	Ga0209354_10001490	Ga0209354_100014905
3300032278	Ga0310345_10391426	Ga0310345_103914261
3300020160	Ga0211733_10916133	Ga0211733_109161332
3300007363	Ga0075458_10000009	Ga0075458_1000000926
3300008110	Ga0114343_1001569	Ga0114343_100156915
3300009169	Ga0105097_10052988	Ga0105097_100529881
3300002835	B570J40625_100000118	B570J40625_10000011852
3300008113	Ga0114346_1013431	Ga0114346_10134315
3300004097	Ga0055584_100001441	Ga0055584_10000144134
3300005253	Ga0073583_1276219	Ga0073583_127621944
3300009136	Ga0118735_10017068	Ga0118735_100170683
3300009385	Ga0103852_1000071	Ga0103852_10000713
3300003635	p5metav_100004	p5metav_10000426
3300003635	p5metav_100176	p5metav_1001765
3300007029	Ga0102677_100023	Ga0102677_1000236
3300003314	ProkHueca_1007129	ProkHueca_10071291
3300007023	Ga0080109_100042	Ga0080109_1000425
3300005198	Ga0073164_1005996	Ga0073164_10059961
3300003314	ProkHueca_1005035	ProkHueca_10050352
3300003314	ProkHueca_1003163	ProkHueca_10031639
3300003635	p5metav_100104	p5metav_1001046
3300006982	Ga0102674_100885	Ga0102674_1008852
3300009514	Ga0129284_10000069	Ga0129284_100000699
3300005805	Ga0079957_1013046	Ga0079957_10130462
3300008107	Ga0114340_1032171	Ga0114340_10321714
3300005910	Ga0075113_1000025	Ga0075113_100002559
3300008470	Ga0115371_10684607	Ga0115371_106846074
3300009034	Ga0115863_1011945	Ga0115863_10119455
3300010157	Ga0114964_10000021	Ga0114964_1000002163
3300010370	Ga0129336_10015238	Ga0129336_100152382
3300007538	Ga0099851_1000703	Ga0099851_10007035
3300005253	Ga0073583_1144470	Ga0073583_11444707
3300036852	Ga0376076_0043957	Ga0376076_0043957_1326_2861
3300014911	Ga0180301_10017809	Ga0180301_100178094
3300031539	Ga0307380_10015592	Ga0307380_100155927
3300024265	Ga0209976_10000098	Ga0209976_1000009831
3300025716	Ga0209746_1003073	Ga0209746_10030736
3300011725	Ga0120766_101120	Ga0120766_1011203
3300033522	Ga0371442_1046877	Ga0371442_10468771
3300033522	Ga0371442_1010882	Ga0371442_10108821
3300029787	Ga0183757_1000333	Ga0183757_100033314
3300023176	Ga0255772_10004890	Ga0255772_100048908
3300010883	Ga0133547_10197634	Ga0133547_101976343
3300029319	Ga0183748_1000391	Ga0183748_100039123
3300035670	Ga0310129_0001524	Ga0310129_0001524_2636_4261
3300037345	Ga0400278_003703	Ga0400278_003703_2809_4425
3300027805	Ga0209229_10000486	Ga0209229_1000048612
3300014903	Ga0164321_10040076	Ga0164321_100400763
3300017701	Ga0181364_1001478	Ga0181364_10014782
3300032263	Ga0316195_10006960	Ga0316195_100069604
3300025718	Ga0209123_1051593	Ga0209123_10515932
3300031369	Ga0307422_1000015	Ga0307422_100001517
3300034105	Ga0335035_0037672	Ga0335035_0037672_142_1704
3300024289	Ga0255147_1000023	Ga0255147_1000023113
3300025739	Ga0209745_1001987	Ga0209745_100198712
3300030019	Ga0311348_10135543	Ga0311348_101355431
3300012667	Ga0157208_10003683	Ga0157208_100036832
3300023172	Ga0255766_10002091	Ga0255766_1000209112
3300024289	Ga0255147_1000663	Ga0255147_10006638
3300020160	Ga0211733_10002847	Ga0211733_1000284725
3300027323	Ga0209426_1000287	Ga0209426_100028727
3300021356	Ga0213858_10000237	Ga0213858_1000023715
3300011118	Ga0114922_10010705	Ga0114922_100107056
3300020274	Ga0211658_1001527	Ga0211658_10015279
3300025132	Ga0209232_1056073	Ga0209232_10560731
3300010232	Ga0136447_1045288	Ga0136447_10452883
3300010232	Ga0136447_1018274	Ga0136447_10182743
3300008517	Ga0111034_1074296	Ga0111034_10742961
3300005782	Ga0079367_1002817	Ga0079367_10028172
3300010338	Ga0116245_10056321	Ga0116245_100563212
3300008517	Ga0111034_1290997	Ga0111034_12909971
3300010348	Ga0116255_10198527	Ga0116255_101985271
3300002898	draft_10063989	draft_100639893
3300009499	Ga0114930_10012974	Ga0114930_100129746
3300009702	Ga0114931_10001943	Ga0114931_1000194316
3300008516	Ga0111033_1147188	Ga0111033_11471882
3300006674	Ga0101770_1000018	Ga0101770_10000186
3300003461	P42013CM_1006347	P42013CM_10063473
3300009488	Ga0114925_10013437	Ga0114925_100134373
3300010291	Ga0129302_1007283	Ga0129302_10072833
3300009868	Ga0130016_10182102	Ga0130016_101821021
3300006851	Ga0079225_10003806	Ga0079225_100038061
3300002963	JGI1652J44930_10004916	JGI1652J44930_100049165
3300003972	Ga0064067_1032806	Ga0064067_10328063
3300002164	JGI24708J26588_10025927	JGI24708J26588_100259272
3300008517	Ga0111034_1005110	Ga0111034_10051106
3300005673	Ga0074422_100271	Ga0074422_10027177
3300009667	Ga0116147_1024952	Ga0116147_10249522
3300008516	Ga0111033_1086791	Ga0111033_10867914
3300005915	Ga0075122_10035531	Ga0075122_100355312
3300003890	Ga0063162_1020367	Ga0063162_10203673
3300005253	Ga0073583_1101355	Ga0073583_110135514
3300005045	Ga0071328_147364	Ga0071328_1473643
3300008255	Ga0100403_1082572	Ga0100403_10825721
3300009167	Ga0113563_10002921	Ga0113563_100029215
3300008470	Ga0115371_10004766	Ga0115371_100047662
3300010167	Ga0123353_10527133	Ga0123353_105271331
3300002702	draft_10003930	draft_100039301
3300009713	Ga0116163_1000016	Ga0116163_100001657
3300006169	Ga0082029_1565959	Ga0082029_1565959125
3300001789	BP130528S2_1760881	BP130528S2_17608813
3300009034	Ga0115863_1000913	Ga0115863_100091332
3300035670	Ga0310129_0004919	Ga0310129_0004919_4601_6187
3300038531	Ga0135232_000003	Ga0135232_000003_18414_20153
3300037264	Ga0393283_0000731	Ga0393283_0000731_18572_20122
3300027784	Ga0207421_10129613	Ga0207421_101296131
3300029822	Ga0134854_1010270	Ga0134854_10102701
3300038805	Ga0239563_004436	Ga0239563_004436_1414_2595
3300012664	Ga0157497_1001053	Ga0157497_10010534
3300029288	Ga0265297_10197660	Ga0265297_101976601
3300021425	Ga0213866_10132409	Ga0213866_101324091
3300011907	Ga0120920_100019	Ga0120920_100019109
3300018083	Ga0184628_10032256	Ga0184628_100322563
3300012188	Ga0136618_10004861	Ga0136618_100048616
3300034106	Ga0335036_0149512	Ga0335036_0149512_1_1530
3300025141	Ga0209756_1058996	Ga0209756_10589961
3300031998	Ga0310786_10073716	Ga0310786_100737164
3300020151	Ga0211736_10148124	Ga0211736_101481243
3300021131	Ga0214206_1001579	Ga0214206_10015794
3300035205	Ga0373649_0003198	Ga0373649_0003198_5170_6786
3300027784	Ga0207421_10011941	Ga0207421_100119415
3300034104	Ga0335031_0001890	Ga0335031_0001890_4379_6013
3300027769	Ga0209770_10023802	Ga0209770_100238021
3300033463	Ga0310690_10315023	Ga0310690_103150231
3300031565	Ga0307379_10097379	Ga0307379_100973793
3300021131	Ga0214206_1000375	Ga0214206_10003755
3300018427	Ga0187903_10001089	Ga0187903_1000108923
3300010327	Ga0116246_10017738	Ga0116246_100177382
3300001682	SAHD_10019953	SAHD_100199533
3300010036	Ga0126305_10000360	Ga0126305_100003608
3300008107	Ga0114340_1000226	Ga0114340_10002269
3300008516	Ga0111033_1157888	Ga0111033_11578882
3300005987	Ga0075158_10026273	Ga0075158_100262732
3300014613	Ga0180008_1000996	Ga0180008_100099620
3300028535	Ga0257111_1018329	Ga0257111_10183292
3300025151	Ga0209645_1001965	Ga0209645_100196510
3300025085	Ga0208792_1000398	Ga0208792_100039812
3300025103	Ga0208013_1001672	Ga0208013_100167217
3300032562	Ga0316226_1028335	Ga0316226_10283353
3300003629	P4metv_101581	P4metv_1015811
3300003629	P4metv_100669	P4metv_1006693
3300008255	Ga0100403_1011861	Ga0100403_10118611
3300007790	Ga0105679_10070332	Ga0105679_100703321
3300010370	Ga0129336_10026544	Ga0129336_100265442
3300009474	Ga0127390_1001940	Ga0127390_10019402
3300007553	Ga0102819_1002920	Ga0102819_10029202
3300006056	Ga0075163_10020626	Ga0075163_100206266
3300008108	Ga0114341_10002032	Ga0114341_1000203216
3300002220	MLSBCLC_10073348	MLSBCLC_1007334826
3300002131	M2t2BS1_1131584	M2t2BS1_11315843
3300009095	Ga0079224_100031779	Ga0079224_1000317793
3300006484	Ga0070744_10000974	Ga0070744_100009743
3300008108	Ga0114341_10021224	Ga0114341_1002122410
3300008107	Ga0114340_1017544	Ga0114340_10175442
3300004806	Ga0007854_10000128	Ga0007854_1000012818
3300009706	Ga0115002_10060157	Ga0115002_100601572
3300007758	Ga0105668_1038272	Ga0105668_10382724
3300009503	Ga0123519_10016879	Ga0123519_100168794
3300003891	Ga0063011_10007538	Ga0063011_1000753818
3300009488	Ga0114925_10038539	Ga0114925_100385394

## Sheet: FigS11 - TerL
## Metagenome ID	Contig ID	List genes
3300036861	Ga0376049_0008282	Ga0376049_0008282_4436_5791
3300037851	Ga0394877_0081390	Ga0394877_0081390_1328_2746
3300012199	Ga0137383_10000145	Ga0137383_1000014561
3300017697	Ga0180120_10002070	Ga0180120_1000207013
3300022591	Ga0236341_1020744	Ga0236341_10207441
3300005764	Ga0066903_100543888	Ga0066903_1005438882
3300002465	LO132_10004792	LO132_100047922
3300031539	Ga0307380_10001391	Ga0307380_1000139120
3300014656	Ga0180007_10024354	Ga0180007_100243544
3300009702	Ga0114931_10107187	Ga0114931_101071872
3300038558	Ga0436470_0124471	Ga0436470_0124471_938_2071
3300020020	Ga0193738_1002004	Ga0193738_10020045
3300005820	Ga0078747_123594	Ga0078747_1235941
3300018465	Ga0190269_10001357	Ga0190269_100013575
3300010429	Ga0116241_10002046	Ga0116241_1000204632
3300027719	Ga0209467_1000067	Ga0209467_100006743
3300003324	soilH2_10242829	soilH2_102428295
3300010346	Ga0116239_10064516	Ga0116239_100645164
3300025534	Ga0207747_1004286	Ga0207747_10042862
3300005537	Ga0070730_10038342	Ga0070730_100383423
3300032954	Ga0335083_10010988	Ga0335083_1001098814
3300037264	Ga0393283_0190542	Ga0393283_0190542_57_1307
3300012201	Ga0137365_10036392	Ga0137365_100363924
3300036925	Ga0392306_0008105	Ga0392306_0008105_2853_4310
3300031227	Ga0307928_10059126	Ga0307928_100591261
3300021437	Ga0213917_1006807	Ga0213917_10068071
3300025115	Ga0209835_1002862	Ga0209835_10028627
3300003267	soilL1_10003534	soilL1_1000353438
3300037309	Ga0394874_0000896	Ga0394874_0000896_21719_23104
3300024433	Ga0209986_10139427	Ga0209986_101394272
3300036981	Ga0393264_0000141	Ga0393264_0000141_3828_5099
3300022752	Ga0214917_10169618	Ga0214917_101696181
3300021976	Ga0193742_1029133	Ga0193742_10291333
3300031566	Ga0307378_10188726	Ga0307378_101887262
3300010413	Ga0136851_10240394	Ga0136851_102403942
3300010338	Ga0116245_10015040	Ga0116245_1001504013
3300009285	Ga0103680_10060899	Ga0103680_100608992
3300037400	Ga0392372_0006696	Ga0392372_0006696_6760_8100
3300012668	Ga0157216_10073134	Ga0157216_100731342
3300008217	Ga0114899_1012949	Ga0114899_10129492
3300010356	Ga0116237_10093078	Ga0116237_100930782
3300021976	Ga0193742_1016268	Ga0193742_10162685
3300010338	Ga0116245_10027346	Ga0116245_100273462
3300012668	Ga0157216_10000096	Ga0157216_1000009676
3300004481	Ga0069718_16081209	Ga0069718_160812091
3300009870	Ga0131092_10011211	Ga0131092_1001121117
3300025009	Ga0209416_1003189	Ga0209416_10031899
3300022553	Ga0212124_10071409	Ga0212124_100714093
3300009136	Ga0118735_10007423	Ga0118735_100074234
3300005994	Ga0066789_10002503	Ga0066789_1000250313
3300029620	Ga0245130_101943	Ga0245130_10194314
3300009095	Ga0079224_100600831	Ga0079224_1006008312
3300017991	Ga0180434_10094299	Ga0180434_100942994
3300025154	Ga0209417_1000838	Ga0209417_100083832
3300014059	Ga0119868_1002021	Ga0119868_10020215
3300001533	MLSed_10002128	MLSed_1000212839
3300007504	Ga0104999_1051785	Ga0104999_10517851
3300001827	ACM21_1000403	ACM21_10004034
3300009285	Ga0103680_10055740	Ga0103680_100557402
3300026319	Ga0209647_1016583	Ga0209647_10165836
3300031227	Ga0307928_10000320	Ga0307928_1000032024
3300005607	Ga0070740_10099372	Ga0070740_100993721
3300010347	Ga0116238_10056398	Ga0116238_100563982
3300009285	Ga0103680_10013504	Ga0103680_100135042
3300031525	Ga0302326_10662475	Ga0302326_106624752
3300009664	Ga0116146_1001268	Ga0116146_100126830
3300014204	Ga0172381_10004243	Ga0172381_1000424338
3300020048	Ga0207193_1027144	Ga0207193_10271444
3300037069	Ga0373481_000779	Ga0373481_000779_1378_3726
3300014496	Ga0182011_10136336	Ga0182011_101363361
3300014656	Ga0180007_10070718	Ga0180007_100707183
3300022553	Ga0212124_10047829	Ga0212124_100478291
3300011445	Ga0137427_10001452	Ga0137427_100014525
3300031566	Ga0307378_10325788	Ga0307378_103257881
3300002220	MLSBCLC_10230770	MLSBCLC_102307702
3300029288	Ga0265297_10013215	Ga0265297_100132155
3300037421	Ga0372950_0033672	Ga0372950_0033672_552_1874
3300035670	Ga0310129_0008820	Ga0310129_0008820_4157_5605
3300005764	Ga0066903_100257307	Ga0066903_1002573073
3300012349	Ga0137387_10015147	Ga0137387_100151476
3300036859	Ga0376077_0003695	Ga0376077_0003695_7845_9158
3300037119	Ga0373486_0030041	Ga0373486_0030041_49_1446
3300008516	Ga0111033_1136010	Ga0111033_113601021
3300017963	Ga0180437_10243172	Ga0180437_102431722
3300028597	Ga0247820_10000347	Ga0247820_1000034718
3300027784	Ga0207421_10034758	Ga0207421_100347583
3300005664	Ga0073685_1008210	Ga0073685_10082105
3300014204	Ga0172381_10096136	Ga0172381_100961362
3300031671	Ga0307372_10042455	Ga0307372_100424559
3300006852	Ga0075433_10112845	Ga0075433_101128452
3300002220	MLSBCLC_10294837	MLSBCLC_102948372
3300006846	Ga0075430_100017343	Ga0075430_1000173435
3300034072	Ga0310127_000953	Ga0310127_000953_15628_17175
3300005673	Ga0074422_100328	Ga0074422_10032849
3300032160	Ga0311301_10000245	Ga0311301_1000024591
3300008516	Ga0111033_1116056	Ga0111033_11160564
3300019124	Ga0193592_1000455	Ga0193592_100045530
3300036851	Ga0376075_0003640	Ga0376075_0003640_2009_3376
3300009983	Ga0105041_100003	Ga0105041_10000316
3300021090	Ga0210377_10001558	Ga0210377_1000155816
3300020186	Ga0163153_10094419	Ga0163153_100944191
3300020016	Ga0193696_1000536	Ga0193696_10005367
3300005534	Ga0070735_10000204	Ga0070735_1000020442
3300031565	Ga0307379_10428523	Ga0307379_104285231
3300035174	Ga0373465_0083262	Ga0373465_0083262_64_1464
3300033004	Ga0335084_10007928	Ga0335084_100079285
3300032893	Ga0335069_10192830	Ga0335069_101928302
3300031673	Ga0307377_10012775	Ga0307377_100127757
3300014884	Ga0180104_1007291	Ga0180104_10072912
3300036857	Ga0376025_0076918	Ga0376025_0076918_2592_3917
3300009147	Ga0114129_10190315	Ga0114129_101903152
3300009034	Ga0115863_1114878	Ga0115863_11148781
3300001970	GOS2248_10028348	GOS2248_100283481
3300006092	Ga0082021_1004374	Ga0082021_10043745
3300023311	Ga0256681_11889059	Ga0256681_1188905921
3300003324	soilH2_10016320	soilH2_1001632023
3300017655	Ga0182739_1013866	Ga0182739_101386610
3300019360	Ga0187894_10008756	Ga0187894_1000875610
3300037421	Ga0372950_0292310	Ga0372950_0292310_3_1259
3300037468	Ga0393271_0015300	Ga0393271_0015300_46_1200
3300028809	Ga0247824_10014694	Ga0247824_100146942
3300009147	Ga0114129_10040818	Ga0114129_100408186
3300005672	Ga0074421_100537	Ga0074421_1005373
3300009773	Ga0123333_10013225	Ga0123333_100132251
3300036897	Ga0394837_0015930	Ga0394837_0015930_1290_2609
3300036651	Ga0373482_002113	Ga0373482_002113_2777_4165
3300012351	Ga0137386_10000098	Ga0137386_1000009844
3300037069	Ga0373481_000241	Ga0373481_000241_10187_11491
3300028597	Ga0247820_10044470	Ga0247820_100444702
3300038550	Ga0436471_0155145	Ga0436471_0155145_222_1694
3300018083	Ga0184628_10000553	Ga0184628_1000055320
3300037069	Ga0373481_000786	Ga0373481_000786_8859_10187
3300011116	Ga0151516_10159	Ga0151516_1015918
3300037119	Ga0373486_0039731	Ga0373486_0039731_604_1971
3300034106	Ga0335036_0179197	Ga0335036_0179197_24_1358
2199352025	deepsgr__Contig_48850	deepsgr_00514860
3300038550	Ga0436471_0038909	Ga0436471_0038909_1442_2839
3300031277	Ga0307425_1000260	Ga0307425_100026016
3300014965	Ga0120193_10000196	Ga0120193_100001961
3300000549	LJQas_1000008	LJQas_100000811
3300012973	Ga0123351_1097924	Ga0123351_10979241
3300037069	Ga0373481_003795	Ga0373481_003795_729_1955
3300031565	Ga0307379_10073966	Ga0307379_100739663
3300032954	Ga0335083_10324890	Ga0335083_103248901
3300009873	Ga0131077_10480230	Ga0131077_104802301
3300007521	Ga0105044_10222844	Ga0105044_102228442
3300003323	rootH1_10029775	rootH1_1002977520
3300021976	Ga0193742_1000153	Ga0193742_100015330
3300037069	Ga0373481_001900	Ga0373481_001900_923_2251
3300020596	Ga0163149_10035235	Ga0163149_100352353
3300012359	Ga0137385_10027042	Ga0137385_100270423
3300032893	Ga0335069_10022384	Ga0335069_1002238412
3300034170	Ga0370487_0000115	Ga0370487_0000115_14977_16302
3300031511	Ga0307424_1003684	Ga0307424_10036843
3300005680	Ga0074429_1004500	Ga0074429_100450010
3300033475	Ga0310811_10047542	Ga0310811_100475424
3300028596	Ga0247821_10018296	Ga0247821_100182964
3300028145	Ga0247663_1000025	Ga0247663_100002554
3300036853	Ga0376046_0000064	Ga0376046_0000064_41447_42790
3300012680	Ga0136612_10094771	Ga0136612_100947711
3300012683	Ga0137398_10000020	Ga0137398_1000002042
3300012209	Ga0137379_10041726	Ga0137379_100417265
3300031539	Ga0307380_10003880	Ga0307380_1000388016
3300031650	Ga0315539_1014852	Ga0315539_10148522
3300012189	Ga0137388_10000085	Ga0137388_1000008555
3300020020	Ga0193738_1000187	Ga0193738_100018715
3300007029	Ga0102677_101152	Ga0102677_1011523
3300031276	Ga0307441_1016351	Ga0307441_10163511
3300033475	Ga0310811_10081957	Ga0310811_100819572
3300021170	Ga0210400_10012305	Ga0210400_100123057
3300027976	Ga0209702_10058287	Ga0209702_100582872
3300037119	Ga0373486_0044724	Ga0373486_0044724_568_1914
3300035696	Ga0374055_0000360	Ga0374055_0000360_167293_168759
3300028634	Ga0302242_1019974	Ga0302242_10199743
3300017989	Ga0180432_10073869	Ga0180432_100738695
3300014875	Ga0180083_1000077	Ga0180083_10000777
3300014059	Ga0119868_1002553	Ga0119868_10025536
3300034075	Ga0373895_000004	Ga0373895_000004_22078_23388
3300009169	Ga0105097_10055639	Ga0105097_100556392
3300020871	Ga0207128_1043	Ga0207128_104322
3300017971	Ga0180438_10083322	Ga0180438_100833223
3300011246	Ga0137490_1003080	Ga0137490_10030802
3300024050	Ga0256850_1000498	Ga0256850_10004982
3300009873	Ga0131077_10054575	Ga0131077_100545756
3300032820	Ga0310342_100241611	Ga0310342_1002416113
3300014656	Ga0180007_10130715	Ga0180007_101307152
3300025145	Ga0209609_10027676	Ga0209609_100276763
3300007238	Ga0080112_1002010	Ga0080112_10020101
3300010938	Ga0137716_10104353	Ga0137716_101043533
3300002223	C687J26845_10002731	C687J26845_1000273118
3300033977	Ga0314861_0039803	Ga0314861_0039803_1194_2519
3300037586	Ga0394433_001042	Ga0394433_001042_2846_4168
3300014911	Ga0180301_10018094	Ga0180301_100180945
3300014911	Ga0180301_10011995	Ga0180301_100119954
3300023257	Ga0222658_1018141	Ga0222658_10181414
3300038805	Ga0239563_019533	Ga0239563_019533_2353_3669
3300006988	Ga0098064_100671	Ga0098064_1006718
3300014913	Ga0164310_10002014	Ga0164310_1000201411
3300031227	Ga0307928_10023599	Ga0307928_100235997
3300005663	Ga0073582_105441	Ga0073582_1054412
3300025697	Ga0208769_1022636	Ga0208769_10226363
3300015370	Ga0180009_10092634	Ga0180009_100926343
3300014913	Ga0164310_10025000	Ga0164310_100250003
3300014656	Ga0180007_10066269	Ga0180007_100662692
3300005077	Ga0071116_1004321	Ga0071116_10043219
3300009494	Ga0127413_10029330	Ga0127413_100293303
3300019082	Ga0187852_1001205	Ga0187852_100120530
3300031578	Ga0307376_10095398	Ga0307376_100953982
3300014656	Ga0180007_10149295	Ga0180007_101492952
3300022868	Ga0222697_1018601	Ga0222697_10186012
3300018013	Ga0187873_1028311	Ga0187873_10283113
3300009488	Ga0114925_10017204	Ga0114925_100172041
3300025141	Ga0209756_1040788	Ga0209756_10407881
3300025141	Ga0209756_1010917	Ga0209756_10109176
3300025149	Ga0209827_10865556	Ga0209827_108655561
3300031578	Ga0307376_10207070	Ga0307376_102070701
3300031227	Ga0307928_10003268	Ga0307928_1000326810
3300007038	Ga0102672_104402	Ga0102672_1044021
3300027854	Ga0209517_10000151	Ga0209517_1000015110
3300027323	Ga0209426_1001318	Ga0209426_100131826
3300014208	Ga0172379_10002292	Ga0172379_1000229213
3300014656	Ga0180007_10070989	Ga0180007_100709891
3300025133	Ga0208299_1023299	Ga0208299_10232992
3300037422	Ga0394882_0200096	Ga0394882_0200096_344_1741
3300025112	Ga0209349_1001140	Ga0209349_10011405
3300029288	Ga0265297_10094367	Ga0265297_100943673
3300009605	Ga0114906_1008134	Ga0114906_10081343
3300035670	Ga0310129_0011047	Ga0310129_0011047_2160_3548
3300014059	Ga0119868_1025410	Ga0119868_10254101
3300024224	Ga0247673_1001963	Ga0247673_10019632
3300007538	Ga0099851_1007223	Ga0099851_10072234
3300036652	Ga0373483_007309	Ga0373483_007309_614_2998
3300037264	Ga0393283_0069595	Ga0393283_0069595_329_1831
3300012017	Ga0153801_1007884	Ga0153801_10078842
3300002173	JGI24709J26583_10017216	JGI24709J26583_100172163
3300023391	Ga0256848_1002038	Ga0256848_10020381
3300001918	Rapids_1002292	Rapids_100229211
3300026140	Ga0209917_1007072	Ga0209917_10070727
3300003314	ProkHueca_1012239	ProkHueca_10122392
3300007038	Ga0102672_102041	Ga0102672_1020412
3300026114	Ga0209946_1013279	Ga0209946_10132792
3300026110	Ga0209945_1008050	Ga0209945_10080506
3300005190	Ga0073161_100614	Ga0073161_1006144
3300027082	Ga0207414_1008916	Ga0207414_10089162
3300007084	Ga0080113_1000778	Ga0080113_10007782
3300026157	Ga0209942_1037839	Ga0209942_10378392
3300007029	Ga0102677_102991	Ga0102677_1029911
3300003635	p5metav_102100	p5metav_1021002
3300007022	Ga0080087_101745	Ga0080087_1017452
3300038324	Ga0246222_00391	Ga0246222_00391_586_1926
3300005190	Ga0073161_101384	Ga0073161_1013842
3300006999	Ga0102676_100273	Ga0102676_1002732
3300007238	Ga0080112_1008176	Ga0080112_10081761
3300007020	Ga0080086_100918	Ga0080086_1009182
3300005676	Ga0074425_105108	Ga0074425_1051082
3300005915	Ga0075122_10010877	Ga0075122_100108776
3300010350	Ga0116244_10028429	Ga0116244_100284292
3300031726	Ga0302321_100243442	Ga0302321_1002434422
3300028622	Ga0302253_1000424	Ga0302253_100042450
3300012942	Ga0164242_10138236	Ga0164242_101382361
3300010338	Ga0116245_10017169	Ga0116245_100171692
3300005936	Ga0075124_10010384	Ga0075124_100103846
3300006847	Ga0075431_100000326	Ga0075431_10000032648
3300010391	Ga0136847_12523229	Ga0136847_125232291
3300034118	Ga0335053_0004014	Ga0335053_0004014_6367_7740
3300006988	Ga0098064_100700	Ga0098064_10070014
3300022544	Ga0212120_1003094	Ga0212120_10030949
3300023298	Ga0222638_1006239	Ga0222638_10062391
3300025144	Ga0209725_1002339	Ga0209725_10023395
3300031673	Ga0307377_10229825	Ga0307377_102298252
3300031227	Ga0307928_10013382	Ga0307928_100133827
3300003885	Ga0063294_10054599	Ga0063294_100545991
3300026293	Ga0209227_1000643	Ga0209227_100064313
3300025122	Ga0209434_1001220	Ga0209434_100122021
3300006318	Ga0068475_1039495	Ga0068475_10394953
3300031227	Ga0307928_10009738	Ga0307928_100097387
3300023435	Ga0222637_1006594	Ga0222637_10065942
3300005099	Ga0072682_111560	Ga0072682_11156011
3300033987	Ga0310150_011004	Ga0310150_011004_40_1308
3300027917	Ga0209536_100812428	Ga0209536_1008124281
3300022552	Ga0212118_10135219	Ga0212118_101352192
3300031227	Ga0307928_10004664	Ga0307928_100046644
3300018089	Ga0187774_10137663	Ga0187774_101376631
3300009034	Ga0115863_1022028	Ga0115863_102202818
3300031227	Ga0307928_10162794	Ga0307928_101627942
3300020153	Ga0197142_1003559	Ga0197142_10035594
3300005099	Ga0072682_130081	Ga0072682_1300812
3300038550	Ga0436471_0092013	Ga0436471_0092013_764_2224
3300022556	Ga0212121_10101341	Ga0212121_101013413
3300009431	Ga0120401_1084979	Ga0120401_10849793
3300014613	Ga0180008_1003261	Ga0180008_100326113
3300001683	GBIDBA_10003151	GBIDBA_1000315113
3300009012	Ga0066710_100317257	Ga0066710_1003172571
3300029288	Ga0265297_10010922	Ga0265297_1001092217
3300038805	Ga0239563_032833	Ga0239563_032833_726_2003
3300014656	Ga0180007_10037078	Ga0180007_100370781
3300028417	Ga0256834_1005207	Ga0256834_10052071
3300007510	Ga0105013_1202308	Ga0105013_12023081
3300033977	Ga0314861_0002626	Ga0314861_0002626_15213_16634
3300033986	Ga0310138_009943	Ga0310138_009943_77_1354
3300009127	Ga0118724_1082031	Ga0118724_10820313
3300027982	Ga0268433_1080674	Ga0268433_10806741
3300021498	Ga0190309_1004357	Ga0190309_10043575
3300014656	Ga0180007_10063342	Ga0180007_100633423
3300005915	Ga0075122_10002182	Ga0075122_1000218215
3300009173	Ga0114996_10029189	Ga0114996_1002918912
3300009149	Ga0114918_10123460	Ga0114918_101234602
3300031257	Ga0315555_1005318	Ga0315555_100531810
3300040744	Ga0439198_0019006	Ga0439198_0019006_648_2108
3300005605	Ga0066850_10008999	Ga0066850_100089993
3300022551	Ga0212089_10041801	Ga0212089_100418011
3300020193	Ga0194131_10016750	Ga0194131_100167507
3300009149	Ga0114918_10144252	Ga0114918_101442522
3300038409	Ga0436468_0087536	Ga0436468_0087536_1121_2335
3300005936	Ga0075124_10001285	Ga0075124_100012858
3300023442	Ga0256751_1001170	Ga0256751_100117017
3300035696	Ga0374055_0014218	Ga0374055_0014218_28943_30433
3300027742	Ga0209121_10007677	Ga0209121_100076773
3300039002	Ga0120198_0137250	Ga0120198_0137250_1_1152
3300021472	Ga0190363_1026952	Ga0190363_10269522
3300020171	Ga0180732_1000184	Ga0180732_10001847
3300018086	Ga0187769_10017389	Ga0187769_100173891
3300020084	Ga0194110_10011910	Ga0194110_1001191011
3300010232	Ga0136447_1014459	Ga0136447_10144596
3300027580	Ga0207714_1000526	Ga0207714_100052639
3300007238	Ga0080112_1000044	Ga0080112_10000444
3300010232	Ga0136447_1042259	Ga0136447_10422593
3300003314	ProkHueca_1031240	ProkHueca_10312402
3300007029	Ga0102677_102478	Ga0102677_1024781
3300003635	p5metav_100007	p5metav_10000748
3300026114	Ga0209946_1016209	Ga0209946_10162093
3300003630	lovalP4_100050	lovalP4_10005022
3300005198	Ga0073164_1002128	Ga0073164_10021282
3300003630	lovalP4_100092	lovalP4_1000927
3300007038	Ga0102672_100029	Ga0102672_10002930
3300026985	Ga0207851_100026	Ga0207851_100026114
3300026140	Ga0209917_1000968	Ga0209917_100096815
3300028372	Ga0306901_1004144	Ga0306901_10041442
3300003629	P4metv_100435	P4metv_1004353
3300027982	Ga0268433_1002903	Ga0268433_10029038
3300027982	Ga0268433_1035233	Ga0268433_10352332
3300003314	ProkHueca_1003498	ProkHueca_10034982
3300027982	Ga0268433_1011571	Ga0268433_10115717
3300026985	Ga0207851_100193	Ga0207851_10019349
3300026985	Ga0207851_101355	Ga0207851_1013559
3300003314	ProkHueca_1001840	ProkHueca_100184010
3300010232	Ga0136447_1002915	Ga0136447_10029152
3300007038	Ga0102672_101331	Ga0102672_1013314
3300003631	MetavP1_103089	MetavP1_1030891
3300007238	Ga0080112_1000004	Ga0080112_100000419
3300007022	Ga0080087_100472	Ga0080087_1004722
3300003635	p5metav_100207	p5metav_1002073
3300007038	Ga0102672_104072	Ga0102672_1040721
3300003314	ProkHueca_1015507	ProkHueca_10155072
3300027580	Ga0207714_1038721	Ga0207714_10387211
3300027982	Ga0268433_1021426	Ga0268433_10214262
3300027580	Ga0207714_1000272	Ga0207714_100027213
3300003631	MetavP1_102553	MetavP1_1025531
3300027982	Ga0268433_1073438	Ga0268433_10734381
3300010232	Ga0136447_1005235	Ga0136447_100523516
3300003635	p5metav_101752	p5metav_1017522
3300011170	Ga0136570_102152	Ga0136570_1021521
3300003635	p5metav_100154	p5metav_1001542
3300005190	Ga0073161_100429	Ga0073161_1004291
3300027982	Ga0268433_1000213	Ga0268433_100021318
3300010232	Ga0136447_1040633	Ga0136447_10406334
3300027007	Ga0207718_110214	Ga0207718_1102142
3300027982	Ga0268433_1000111	Ga0268433_10001111
3300005193	Ga0073160_1002298	Ga0073160_10022982
3300027982	Ga0268433_1099021	Ga0268433_10990212
3300027982	Ga0268433_1012221	Ga0268433_10122216
3300010222	Ga0136257_128137	Ga0136257_1281371
3300012033	Ga0136589_1024626	Ga0136589_10246261
3300005192	Ga0073159_1000288	Ga0073159_10002883
3300007084	Ga0080113_1002973	Ga0080113_10029731
3300026991	Ga0207772_101487	Ga0207772_1014872
3300003635	p5metav_100119	p5metav_10011915
3300005191	Ga0073158_1000690	Ga0073158_10006901
3300010222	Ga0136257_110507	Ga0136257_1105071
3300038324	Ga0246222_00457	Ga0246222_00457_563_1921
3300026560	Ga0208282_10088	Ga0208282_1008816
3300007038	Ga0102672_100878	Ga0102672_1008782
3300003635	p5metav_100342	p5metav_1003422
3300003630	lovalP4_100032	lovalP4_10003219
3300027580	Ga0207714_1012476	Ga0207714_10124761
3300003635	p5metav_100416	p5metav_1004162
3300026110	Ga0209945_1000125	Ga0209945_10001259
3300028374	Ga0306906_1000621	Ga0306906_10006212
3300009365	Ga0118710_1036544	Ga0118710_10365447
3300025064	Ga0208301_1002395	Ga0208301_10023954
3300003332	GBSed_10000136	GBSed_1000013689
3300038422	Ga0436472_0034376	Ga0436472_0034376_1608_2987
3300009431	Ga0120401_1207779	Ga0120401_12077791
3300006988	Ga0098064_104902	Ga0098064_1049025
3300009034	Ga0115863_1102907	Ga0115863_11029072
3300019360	Ga0187894_10010133	Ga0187894_100101334
3300009943	Ga0117933_1180194	Ga0117933_11801946
3300009034	Ga0115863_1019343	Ga0115863_10193436
3300031578	Ga0307376_10157861	Ga0307376_101578611
3300038682	Ga0135252_03181	Ga0135252_03181_101_1300
3300025827	Ga0210031_1047974	Ga0210031_10479741
3300021491	Ga0190332_1001403	Ga0190332_10014037
3300038315	Ga0183738_001081	Ga0183738_001081_9815_11077
3300018020	Ga0187861_10000003	Ga0187861_10000003154
3300038454	Ga0436473_0242445	Ga0436473_0242445_35_1405
3300014656	Ga0180007_10007111	Ga0180007_1000711123
3300025092	Ga0209822_1013993	Ga0209822_10139934
3300038410	Ga0436476_0056610	Ga0436476_0056610_452_2125
3300038470	Ga0436467_0006547	Ga0436467_0006547_5364_7001
3300017929	Ga0187849_1000018	Ga0187849_1000018154
3300031227	Ga0307928_10005129	Ga0307928_1000512914
3300014656	Ga0180007_10022328	Ga0180007_100223287
3300021357	Ga0213870_1018127	Ga0213870_10181271
3300010332	Ga0116200_10007378	Ga0116200_100073786
3300023203	Ga0255812_10037935	Ga0255812_100379352
3300005099	Ga0072682_106152	Ga0072682_10615211
3300038551	Ga0436463_0220656	Ga0436463_0220656_746_2098
3300007038	Ga0102672_100046	Ga0102672_1000466
3300031552	Ga0315542_1024923	Ga0315542_10249232
3300031699	Ga0315535_1000081	Ga0315535_100008130
3300012964	Ga0153916_10015328	Ga0153916_100153281
3300009034	Ga0115863_1007138	Ga0115863_100713812
3300031227	Ga0307928_10007093	Ga0307928_100070938
3300031227	Ga0307928_10005126	Ga0307928_100051264
3300009034	Ga0115863_1238502	Ga0115863_12385023
3300018018	Ga0187886_1003434	Ga0187886_100343414
3300029827	Ga0134606_10015338	Ga0134606_100153382
3300027893	Ga0209636_10113679	Ga0209636_101136791
3300037479	Ga0394879_0392355	Ga0394879_0392355_2_1339
3300003631	MetavP1_100008	MetavP1_10000846
3300017989	Ga0180432_10025425	Ga0180432_100254254
3300007511	Ga0105000_1013780	Ga0105000_101378014
3300022470	Ga0190367_1003536	Ga0190367_10035369
3300038967	Ga0245999_000088	Ga0245999_000088_2_1315
3300013103	Ga0164318_10038417	Ga0164318_100384175
3300014656	Ga0180007_10081871	Ga0180007_100818711
3300017974	Ga0187777_10066911	Ga0187777_100669111
3300028161	Ga0265596_1001243	Ga0265596_10012431
3300011118	Ga0114922_10031734	Ga0114922_100317347
3300010848	Ga0138120_122	Ga0138120_12217
3300031227	Ga0307928_10053073	Ga0307928_100530731
3300014914	Ga0164311_10054238	Ga0164311_100542382
3300022188	Ga0190313_1001306	Ga0190313_100130614
3300006988	Ga0098064_105872	Ga0098064_1058722
3300024433	Ga0209986_10071042	Ga0209986_100710421
3300037843	Ga0427918_0032842	Ga0427918_0032842_838_2166
3300031673	Ga0307377_10137351	Ga0307377_101373512
3300021590	Ga0190354_1006965	Ga0190354_10069652
3300027893	Ga0209636_10000050	Ga0209636_1000005081
3300022874	Ga0222685_1006214	Ga0222685_10062142
3300025736	Ga0207997_1023933	Ga0207997_10239331
3300002460	C687J35021_10000737	C687J35021_100007377
3300017989	Ga0180432_10072406	Ga0180432_100724068
3300031227	Ga0307928_10034969	Ga0307928_100349692
2124908030	A07AB_A07ABscf075394	A07AB_00229510
3300005195	Ga0073163_1002129	Ga0073163_10021291
3300010232	Ga0136447_1004741	Ga0136447_100474110
3300027982	Ga0268433_1121374	Ga0268433_11213741
3300005195	Ga0073163_1000162	Ga0073163_10001624
3300027580	Ga0207714_1006205	Ga0207714_10062054
3300033522	Ga0371442_1011977	Ga0371442_10119772
3300027982	Ga0268433_1013629	Ga0268433_10136294
3300005195	Ga0073163_1000387	Ga0073163_10003871
3300003635	p5metav_100928	p5metav_1009283
3300027982	Ga0268433_1131391	Ga0268433_11313911
3300010232	Ga0136447_1059749	Ga0136447_10597491
3300026110	Ga0209945_1000235	Ga0209945_100023517
3300003635	p5metav_101209	p5metav_1012092
3300006982	Ga0102674_100541	Ga0102674_1005412
3300003314	ProkHueca_1005626	ProkHueca_10056263
3300005192	Ga0073159_1000119	Ga0073159_10001194
3300017825	Ga0189786_10289	Ga0189786_102891
3300007084	Ga0080113_1000228	Ga0080113_10002282
3300017825	Ga0189786_10329	Ga0189786_103295
3300005198	Ga0073164_1000053	Ga0073164_10000534
3300007084	Ga0080113_1002810	Ga0080113_10028101
3300003314	ProkHueca_1015266	ProkHueca_10152664
3300009095	Ga0079224_100089476	Ga0079224_1000894765
3300017747	Ga0181352_1000595	Ga0181352_100059510
3300006999	Ga0102676_100092	Ga0102676_10009220
3300009979	Ga0105032_100254	Ga0105032_1002547
3300014204	Ga0172381_10083034	Ga0172381_100830344
3300009689	Ga0116186_1051952	Ga0116186_10519523
3300027271	Ga0207868_1000769	Ga0207868_100076916
3300014059	Ga0119868_1002657	Ga0119868_10026575
3300038552	Ga0436465_0164834	Ga0436465_0164834_699_2036
3300010356	Ga0116237_10001337	Ga0116237_1000133732
3300031566	Ga0307378_10191489	Ga0307378_101914891
3300010232	Ga0136447_1005670	Ga0136447_100567013
3300025706	Ga0209507_1016291	Ga0209507_10162912
3300009983	Ga0105041_100039	Ga0105041_10003914
3300029288	Ga0265297_10003755	Ga0265297_1000375522
3300015241	Ga0137418_10001386	Ga0137418_100013862
3300037506	Ga0394880_0002297	Ga0394880_0002297_14779_16191
3300009494	Ga0127413_10000015	Ga0127413_1000001536
3300009506	Ga0118657_10147895	Ga0118657_101478952
3300021078	Ga0210381_10000078	Ga0210381_1000007818
3300031539	Ga0307380_10002297	Ga0307380_1000229723
3300006790	Ga0098074_1035298	Ga0098074_10352981
3300010345	Ga0116253_10237512	Ga0116253_102375121
3300014204	Ga0172381_10000656	Ga0172381_1000065624
3300026519	Ga0256839_1013481	Ga0256839_10134817
3300009506	Ga0118657_10261711	Ga0118657_102617113
3300009149	Ga0114918_10072143	Ga0114918_100721432
3300005713	Ga0066905_100048419	Ga0066905_1000484193
3300008120	Ga0114355_1008230	Ga0114355_10082302
3300015242	Ga0137412_10000906	Ga0137412_1000090619
3300037883	Ga0372954_0074748	Ga0372954_0074748_2671_3981
3300011118	Ga0114922_10099448	Ga0114922_100994482
3300009985	Ga0105036_100011	Ga0105036_10001117
3300032893	Ga0335069_10079613	Ga0335069_100796134
3300010042	Ga0126314_10006618	Ga0126314_100066182
3300038379	Ga0394873_0028482	Ga0394873_0028482_5881_7242
3300032820	Ga0310342_100007796	Ga0310342_1000077963
3300037187	Ga0370500_0000105	Ga0370500_0000105_16510_17874
3300009314	Ga0117908_1015149	Ga0117908_10151491
3300009431	Ga0120401_1067724	Ga0120401_10677245
3300031578	Ga0307376_10042093	Ga0307376_100420932
3300027835	Ga0209515_10059697	Ga0209515_100596973
3300005936	Ga0075124_10004106	Ga0075124_100041069
3300026298	Ga0209236_1035977	Ga0209236_10359772
3300027888	Ga0209635_10124960	Ga0209635_101249601
3300038315	Ga0183738_001133	Ga0183738_001133_845_2077
3300018090	Ga0187770_10032106	Ga0187770_100321062
3300024433	Ga0209986_10007607	Ga0209986_100076074
3300027863	Ga0207433_10014517	Ga0207433_1001451715
3300028192	Ga0257107_1018718	Ga0257107_10187183
3300005915	Ga0075122_10018271	Ga0075122_100182712
3300003631	MetavP1_101550	MetavP1_1015501
3300025144	Ga0209725_1075867	Ga0209725_10758671
3300025584	Ga0209774_1001626	Ga0209774_100162610
3300025149	Ga0209827_10292355	Ga0209827_102923553
3300022868	Ga0222697_1020516	Ga0222697_10205162
3300031578	Ga0307376_10140060	Ga0307376_101400603
3300033977	Ga0314861_0113910	Ga0314861_0113910_5_1216
3300039002	Ga0120198_0045793	Ga0120198_0045793_248_1588
3300035643	Ga0314860_0058572	Ga0314860_0058572_75_1460
3300031576	Ga0247727_10090036	Ga0247727_100900362
3300021472	Ga0190363_1000257	Ga0190363_100025732
3300038558	Ga0436470_0044930	Ga0436470_0044930_1374_2699
3300025327	Ga0209751_10075243	Ga0209751_100752435
3300038492	Ga0169446_06813	Ga0169446_06813_22_1233
3300025087	Ga0208957_1014291	Ga0208957_10142911
3300008516	Ga0111033_1207904	Ga0111033_12079042
3300009503	Ga0123519_10065441	Ga0123519_100654413
3300005198	Ga0073164_1010829	Ga0073164_10108291
3300031227	Ga0307928_10017710	Ga0307928_100177102
3300009173	Ga0114996_10014852	Ga0114996_100148528
3300009149	Ga0114918_10159314	Ga0114918_101593141
3300025736	Ga0207997_1007146	Ga0207997_10071461
3300035696	Ga0374055_0031345	Ga0374055_0031345_6912_8243
3300031566	Ga0307378_10152937	Ga0307378_101529375
3300007238	Ga0080112_1000001	Ga0080112_100000126
3300032160	Ga0311301_10009337	Ga0311301_1000933714
3300031227	Ga0307928_10089010	Ga0307928_100890103
3300009431	Ga0120401_1153722	Ga0120401_11537221
3300013120	Ga0171657_1195044	Ga0171657_11950441
3300018090	Ga0187770_10097336	Ga0187770_100973362
3300032820	Ga0310342_100139299	Ga0310342_1001392994
3300027863	Ga0207433_10099331	Ga0207433_100993313
3300035643	Ga0314860_0028240	Ga0314860_0028240_1997_3337
3300031565	Ga0307379_10111071	Ga0307379_101110714
3300014656	Ga0180007_10114500	Ga0180007_101145003
3300025065	Ga0208015_1003046	Ga0208015_10030465
3300007514	Ga0105020_1131209	Ga0105020_11312091
3300023257	Ga0222658_1009132	Ga0222658_10091323
3300035643	Ga0314860_0171748	Ga0314860_0171748_399_1739
3300009481	Ga0114932_10007898	Ga0114932_100078982
3300025112	Ga0209349_1008092	Ga0209349_10080922
3300009034	Ga0115863_1257807	Ga0115863_12578071
3300005193	Ga0073160_1000095	Ga0073160_10000952
3300031657	Ga0307991_1020444	Ga0307991_10204443
3300035643	Ga0314860_0134486	Ga0314860_0134486_556_1896
3300009034	Ga0115863_1109640	Ga0115863_11096405
3300014911	Ga0180301_10135174	Ga0180301_101351741
3300032892	Ga0335081_10045030	Ga0335081_100450306
3300023245	Ga0222655_1008550	Ga0222655_10085502
3300005192	Ga0073159_1001768	Ga0073159_10017682
3300007084	Ga0080113_1000781	Ga0080113_10007813
3300006315	Ga0068487_1026354	Ga0068487_102635411
3300010938	Ga0137716_10066082	Ga0137716_100660826
3300035643	Ga0314860_0031767	Ga0314860_0031767_1667_3076
3300007084	Ga0080113_1001685	Ga0080113_10016851
3300012182	Ga0136556_1026992	Ga0136556_10269922
3300027863	Ga0207433_10066877	Ga0207433_100668773
3300035696	Ga0374055_0324194	Ga0374055_0324194_1106_2443
3300027888	Ga0209635_10047752	Ga0209635_100477522
3300014656	Ga0180007_10077526	Ga0180007_100775263
3300022551	Ga0212089_10145524	Ga0212089_101455241
3300005099	Ga0072682_111929	Ga0072682_1119299
3300018058	Ga0187766_10074328	Ga0187766_100743281
3300023246	Ga0222682_1000289	Ga0222682_100028925
3300018088	Ga0187771_10084207	Ga0187771_100842072
3300033402	Ga0326728_10004257	Ga0326728_1000425712
3300032029	Ga0315546_1022908	Ga0315546_10229082
3300035230	Ga0372828_0000771	Ga0372828_0000771_3092_4474
3300003635	p5metav_100616	p5metav_1006167
3300005188	Ga0073156_101047	Ga0073156_1010471
3300027900	Ga0209253_10037243	Ga0209253_100372431
3300018018	Ga0187886_1000064	Ga0187886_100006441
3300014656	Ga0180007_10059146	Ga0180007_100591465
3300014204	Ga0172381_10054975	Ga0172381_100549755
3300025065	Ga0208015_1001926	Ga0208015_100192612
3300009622	Ga0105173_1000165	Ga0105173_10001654
3300033405	Ga0326727_10013393	Ga0326727_100133932
3300012033	Ga0136589_1002741	Ga0136589_10027415
3300010232	Ga0136447_1000861	Ga0136447_100086118
3300004822	Ga0070913_100003	Ga0070913_1000034
3300033522	Ga0371442_1049267	Ga0371442_10492671
3300012033	Ga0136589_1008802	Ga0136589_10088024
3300033522	Ga0371442_1000140	Ga0371442_100014053
3300026110	Ga0209945_1017420	Ga0209945_10174202
3300007029	Ga0102677_100159	Ga0102677_1001594
3300026110	Ga0209945_1001162	Ga0209945_10011624
3300012261	Ga0136563_104580	Ga0136563_1045802
3300005193	Ga0073160_1000010	Ga0073160_10000103
3300026124	Ga0209965_1001510	Ga0209965_10015103
3300007029	Ga0102677_100426	Ga0102677_1004262
3300038366	Ga0246223_02273	Ga0246223_02273_3_1421
3300026124	Ga0209965_1008635	Ga0209965_10086351
3300007238	Ga0080112_1000789	Ga0080112_10007891
3300005191	Ga0073158_1000126	Ga0073158_10001263
3300007022	Ga0080087_101759	Ga0080087_1017591
3300005192	Ga0073159_1001849	Ga0073159_10018491
3300003635	p5metav_106064	p5metav_1060641
3300007028	Ga0102678_100009	Ga0102678_1000092
3300033522	Ga0371442_1001132	Ga0371442_10011325
3300038372	Ga0242441_00001	Ga0242441_00001_40077_41363
3300031565	Ga0307379_10304091	Ga0307379_103040911
3300000558	Draft_10078600	Draft_1007860029
3300039098	Ga0238415_000051	Ga0238415_000051_27401_28666
3300024433	Ga0209986_10005539	Ga0209986_100055392
3300027982	Ga0268433_1000107	Ga0268433_100010760
3300007038	Ga0102672_100264	Ga0102672_1002645
3300031911	Ga0307412_10000176	Ga0307412_1000017615
3300031565	Ga0307379_10227832	Ga0307379_102278322
3300022552	Ga0212118_10002551	Ga0212118_1000255117
3300037631	Ga0394432_000926	Ga0394432_000926_5369_6766
3300014656	Ga0180007_10102608	Ga0180007_101026083
3300018024	Ga0187881_10078445	Ga0187881_100784451
3300038550	Ga0436471_0060571	Ga0436471_0060571_1331_2707
3300009034	Ga0115863_1562570	Ga0115863_15625701
3300003332	GBSed_10015223	GBSed_100152233
3300020032	Ga0182240_102165	Ga0182240_1021653
3300014656	Ga0180007_10063788	Ga0180007_100637885
3300014887	Ga0180302_10114575	Ga0180302_101145751
3300035643	Ga0314860_0050145	Ga0314860_0050145_2052_3389
3300020083	Ga0194111_10058003	Ga0194111_100580037
3300031227	Ga0307928_10049467	Ga0307928_100494673
3300029625	Ga0311297_1328506	Ga0311297_13285062
3300014656	Ga0180007_10158573	Ga0180007_101585731
3300013103	Ga0164318_10340272	Ga0164318_103402722
3300031227	Ga0307928_10003248	Ga0307928_1000324816
3300009591	Ga0105155_1000145	Ga0105155_10001456
3300022868	Ga0222697_1004083	Ga0222697_10040836
3300009285	Ga0103680_10062547	Ga0103680_100625471
3300009034	Ga0115863_1041824	Ga0115863_10418247
3300027941	Ga0207719_100226	Ga0207719_10022616
3300009034	Ga0115863_1254381	Ga0115863_12543812
3300025097	Ga0208010_1003654	Ga0208010_10036544
3300014656	Ga0180007_10015121	Ga0180007_100151212
3300022874	Ga0222685_1000777	Ga0222685_10007779
3300007777	Ga0105711_1116912	Ga0105711_11169121
3300020032	Ga0182240_100332	Ga0182240_10033221
3300001836	RCM27_1007570	RCM27_10075709
3300006802	Ga0070749_10019236	Ga0070749_100192364
3300038424	Ga0427935_0022827	Ga0427935_0022827_1002_2291
3300033977	Ga0314861_0006821	Ga0314861_0006821_3391_4731
3300014656	Ga0180007_10160219	Ga0180007_101602192
3300000245	PenaHueca_100167	PenaHueca_1001672
3300037851	Ga0394877_0126397	Ga0394877_0126397_3_1235
3300022551	Ga0212089_10157180	Ga0212089_101571801
3300014204	Ga0172381_10006105	Ga0172381_100061055
3300038409	Ga0436468_0240891	Ga0436468_0240891_88_1251
3300007776	Ga0105674_1059127	Ga0105674_10591272
3300014656	Ga0180007_10015057	Ga0180007_100150574
3300027742	Ga0209121_10026281	Ga0209121_100262814
3300009149	Ga0114918_10153453	Ga0114918_101534531
3300025324	Ga0209640_10046059	Ga0209640_100460592
3300009680	Ga0123335_1037619	Ga0123335_10376191
3300034418	Ga0348337_035091	Ga0348337_035091_212_1396
3300031578	Ga0307376_10226790	Ga0307376_102267901
3300022563	Ga0212128_10030857	Ga0212128_100308573
3300017971	Ga0180438_10000467	Ga0180438_1000046734
3300022546	Ga0212122_1029844	Ga0212122_10298441
3300038469	Ga0436466_0089519	Ga0436466_0089519_2368_3837
3300034767	Ga0376003_0418	Ga0376003_0418_249_1487
3300027982	Ga0268433_1024614	Ga0268433_10246144
3300014656	Ga0180007_10015552	Ga0180007_100155523
3300037493	Ga0393268_0013054	Ga0393268_0013054_1152_2459
3300021493	Ga0190306_1013647	Ga0190306_10136471
3300010222	Ga0136257_100065	Ga0136257_1000658
3300003314	ProkHueca_1024047	ProkHueca_10240471
3300035643	Ga0314860_0098524	Ga0314860_0098524_2_1312
3300031601	Ga0307992_1043633	Ga0307992_10436332
3300031227	Ga0307928_10126079	Ga0307928_101260792
3300010232	Ga0136447_1023007	Ga0136447_10230073
3300028352	Ga0306887_101293	Ga0306887_1012937
3300010232	Ga0136447_1018285	Ga0136447_10182854
3300010232	Ga0136447_1047758	Ga0136447_10477582
3300010222	Ga0136257_104410	Ga0136257_1044103
3300003314	ProkHueca_1010263	ProkHueca_10102632
3300003314	ProkHueca_1001138	ProkHueca_10011388
3300003314	ProkHueca_1011729	ProkHueca_10117294
3300028403	Ga0306895_104144	Ga0306895_1041442
3300034980	Ga0315337_004747	Ga0315337_004747_670_2052
3300031227	Ga0307928_10024897	Ga0307928_100248973
3300037585	Ga0394430_000644	Ga0394430_000644_5330_6712
3300010343	Ga0074044_10050797	Ga0074044_100507972
3300009641	Ga0116120_1000922	Ga0116120_100092221
3300009481	Ga0114932_10004976	Ga0114932_100049769
3300005605	Ga0066850_10010613	Ga0066850_100106132
3300005095	Ga0072504_104305	Ga0072504_1043054
3300009105	Ga0117905_1009895	Ga0117905_100989511
3300014656	Ga0180007_10000500	Ga0180007_1000050012
3300032006	Ga0310344_10000875	Ga0310344_1000087526
3300018090	Ga0187770_10152874	Ga0187770_101528741
3300009034	Ga0115863_1292931	Ga0115863_12929312
3300020478	Ga0211503_10001114	Ga0211503_100011147
3300006865	Ga0073934_10001254	Ga0073934_1000125451
3300009506	Ga0118657_10304935	Ga0118657_103049352
3300039307	Ga0427938_0019798	Ga0427938_0019798_1377_2780
3300010413	Ga0136851_10043955	Ga0136851_100439551
3300031251	Ga0265327_10071401	Ga0265327_100714011
3300031227	Ga0307928_10033040	Ga0307928_100330405
3300006409	Ga0078977_100008	Ga0078977_10000836
3300031227	Ga0307928_10008696	Ga0307928_100086965
3300025736	Ga0207997_1022510	Ga0207997_10225102
3300020476	Ga0211715_10022091	Ga0211715_100220915
3300025021	Ga0210017_1024931	Ga0210017_10249314
3300028198	Ga0257121_1000663	Ga0257121_10006633
3300018062	Ga0187784_10038713	Ga0187784_100387133
3300025069	Ga0207887_1007985	Ga0207887_10079852
3300002530	C687J35503_10007676	C687J35503_100076763
3300031227	Ga0307928_10004830	Ga0307928_100048301
3300033977	Ga0314861_0002571	Ga0314861_0002571_9483_10829
3300027863	Ga0207433_10045628	Ga0207433_100456283
3300022556	Ga0212121_10050736	Ga0212121_100507363
3300025623	Ga0209041_1002068	Ga0209041_10020681
3300025736	Ga0207997_1006870	Ga0207997_10068707
3300018088	Ga0187771_10000404	Ga0187771_1000040414
3300014656	Ga0180007_10101127	Ga0180007_101011272
3300037635	Ga0394431_004367	Ga0394431_004367_3831_5213
3300027863	Ga0207433_10000683	Ga0207433_1000068352
3300023257	Ga0222658_1001411	Ga0222658_10014119
3300032278	Ga0310345_10008040	Ga0310345_100080405
3300017963	Ga0180437_10022795	Ga0180437_100227953
3300010883	Ga0133547_10005109	Ga0133547_1000510945
3300025141	Ga0209756_1022645	Ga0209756_10226453
3300014656	Ga0180007_10125520	Ga0180007_101255202
3300038469	Ga0436466_0077638	Ga0436466_0077638_494_1870
3300003630	lovalP4_102248	lovalP4_1022481
3300005196	Ga0073162_1001775	Ga0073162_10017752
3300019458	Ga0187892_10004364	Ga0187892_100043642
3300000245	PenaHueca_100675	PenaHueca_1006751
3300005099	Ga0072682_112094	Ga0072682_11209417
3300027888	Ga0209635_10155663	Ga0209635_101556632
3300005192	Ga0073159_1000586	Ga0073159_10005863
3300022551	Ga0212089_10001980	Ga0212089_1000198016
3300010391	Ga0136847_10053322	Ga0136847_100533224
2124908030	A07AB_A07ABscf069870	A07AB_00513280
3300021472	Ga0190363_1008415	Ga0190363_10084151
3300017971	Ga0180438_10001742	Ga0180438_1000174249
3300022188	Ga0190313_1000521	Ga0190313_100052114
3300005192	Ga0073159_1001488	Ga0073159_10014881
3300026140	Ga0209917_1014207	Ga0209917_10142072
3300024423	Ga0190286_1008896	Ga0190286_10088964
3300003631	MetavP1_101657	MetavP1_1016571
3300014886	Ga0180300_10011020	Ga0180300_100110204
3300007023	Ga0080109_102766	Ga0080109_1027661
2025206003	LTJ07As871_J07ABscf095683	LTJ07AB_219190
3300009365	Ga0118710_1112516	Ga0118710_11125162
3300005099	Ga0072682_102130	Ga0072682_10213057
3300005607	Ga0070740_10012421	Ga0070740_100124216
3300017828	Ga0189787_11346	Ga0189787_113462
3300012964	Ga0153916_10103048	Ga0153916_101030482
3300003630	lovalP4_100031	lovalP4_10003123
3300009537	Ga0129283_10028485	Ga0129283_100284852
3300015588	Ga0171365_145	Ga0171365_1458
3300006988	Ga0098064_102214	Ga0098064_1022142
3300014886	Ga0180300_10001778	Ga0180300_1000177810
3300023440	Ga0256750_1010260	Ga0256750_10102601
3300010222	Ga0136257_100753	Ga0136257_10075312
3300007238	Ga0080112_1004516	Ga0080112_10045161
2025206003	LTJ07As871_J07ABscf098818	LTJ07AB_334860
3300027580	Ga0207714_1001147	Ga0207714_100114719
3300027580	Ga0207714_1052009	Ga0207714_10520091
3300022200	Ga0196901_1008929	Ga0196901_10089292
3300010222	Ga0136257_102458	Ga0136257_1024586
3300003314	ProkHueca_1043120	ProkHueca_10431201
3300023297	Ga0222640_1009835	Ga0222640_10098355
3300014204	Ga0172381_10039791	Ga0172381_100397914
3300007084	Ga0080113_1000780	Ga0080113_10007804
3300014656	Ga0180007_10025030	Ga0180007_100250307
3300003332	GBSed_10003967	GBSed_100039675
3300027893	Ga0209636_10055360	Ga0209636_100553605
3300027968	Ga0209061_1000828	Ga0209061_10008283
3300026534	Ga0256841_1024045	Ga0256841_10240451
3300009503	Ga0123519_10129202	Ga0123519_101292021
3300008516	Ga0111033_1017764	Ga0111033_10177641
3300038421	Ga0436469_0071166	Ga0436469_0071166_1317_2699
3300037479	Ga0394879_0020865	Ga0394879_0020865_12544_13884
3300022563	Ga0212128_10038467	Ga0212128_100384673
3300014914	Ga0164311_10015987	Ga0164311_100159874
3300038558	Ga0436470_0001430	Ga0436470_0001430_2858_4480
3300037586	Ga0394433_005159	Ga0394433_005159_1092_2411
3300003635	p5metav_100556	p5metav_1005564
3300010232	Ga0136447_1000149	Ga0136447_100014954
3300027784	Ga0207421_10037789	Ga0207421_100377893
3300027580	Ga0207714_1001854	Ga0207714_100185414
3300006982	Ga0102674_100045	Ga0102674_1000456
3300017828	Ga0189787_10962	Ga0189787_109623
3300027893	Ga0209636_10240401	Ga0209636_102404013
3300012964	Ga0153916_10184015	Ga0153916_101840151
3300038470	Ga0436467_0034191	Ga0436467_0034191_1770_3407
3300022563	Ga0212128_10172554	Ga0212128_101725541
3300025065	Ga0208015_1000923	Ga0208015_10009234
3300010284	Ga0129301_1000199	Ga0129301_100019917
3300038324	Ga0246222_00985	Ga0246222_00985_137_1369
3300014914	Ga0164311_10009995	Ga0164311_100099955
3300003630	lovalP4_100310	lovalP4_1003104
3300003635	p5metav_100245	p5metav_10024510
3300010232	Ga0136447_1047010	Ga0136447_10470102
3300007038	Ga0102672_101058	Ga0102672_1010587
3300003635	p5metav_101343	p5metav_1013434
3300006982	Ga0102674_101478	Ga0102674_1014781
3300007038	Ga0102672_102544	Ga0102672_1025441
3300027863	Ga0207433_10008025	Ga0207433_100080257
3300022551	Ga0212089_10023040	Ga0212089_100230404
3300031227	Ga0307928_10034707	Ga0307928_100347074
3300010332	Ga0116200_10061868	Ga0116200_100618682
3300022551	Ga0212089_10027184	Ga0212089_100271842
3300022556	Ga0212121_10050567	Ga0212121_100505671
3300022563	Ga0212128_10145815	Ga0212128_101458151
3300038551	Ga0436463_0093416	Ga0436463_0093416_1780_3417
3300027893	Ga0209636_10332438	Ga0209636_103324381
3300038422	Ga0436472_0011586	Ga0436472_0011586_4314_5684
3300010328	Ga0129298_10109405	Ga0129298_101094051
3300010222	Ga0136257_100568	Ga0136257_10056810
3300031227	Ga0307928_10004153	Ga0307928_1000415321
3300010328	Ga0129298_10003849	Ga0129298_1000384910
3300025122	Ga0209434_1006975	Ga0209434_10069756
3300009431	Ga0120401_1051761	Ga0120401_10517613
3300031673	Ga0307377_10155775	Ga0307377_101557752
3300038421	Ga0436469_0038187	Ga0436469_0038187_138_1397
3300022563	Ga0212128_10006135	Ga0212128_100061357
3300035643	Ga0314860_0006279	Ga0314860_0006279_4828_6162
3300031227	Ga0307928_10005106	Ga0307928_100051063
3300009034	Ga0115863_1095622	Ga0115863_10956226
3300027863	Ga0207433_10014965	Ga0207433_1001496513
3300038558	Ga0436470_0007628	Ga0436470_0007628_264_1604
3300007238	Ga0080112_1004947	Ga0080112_10049471
3300037843	Ga0427918_0000337	Ga0427918_0000337_21450_23012
3300025800	Ga0209513_1000824	Ga0209513_10008243
3300023251	Ga0222683_1009353	Ga0222683_10093531
3300002465	LO132_10008602	LO132_100086026
3300003332	GBSed_10005275	GBSed_100052757
3300014887	Ga0180302_10008140	Ga0180302_100081402
3300038550	Ga0436471_0073993	Ga0436471_0073993_114_1442
3300032892	Ga0335081_10043380	Ga0335081_100433809
3300005099	Ga0072682_131601	Ga0072682_1316015
3300014914	Ga0164311_10124354	Ga0164311_101243542
3300025058	Ga0209821_100199	Ga0209821_1001992
3300031539	Ga0307380_10202544	Ga0307380_102025442
3300002481	JGI24020J35080_1000234	JGI24020J35080_100023413
3300005099	Ga0072682_104237	Ga0072682_10423711
3300018018	Ga0187886_1051177	Ga0187886_10511772
3300024429	Ga0209991_10059971	Ga0209991_100599713
3300038315	Ga0183738_008501	Ga0183738_008501_348_1607
3300022551	Ga0212089_10054107	Ga0212089_100541074
3300006921	Ga0098060_1000097	Ga0098060_100009762
3300002460	C687J35021_10011883	C687J35021_100118832
3300014869	Ga0180298_1010411	Ga0180298_10104112
3300014887	Ga0180302_10011882	Ga0180302_100118821
3300031552	Ga0315542_1090413	Ga0315542_10904131
3300031227	Ga0307928_10057465	Ga0307928_100574652
3300017971	Ga0180438_10072939	Ga0180438_100729391
3300027901	Ga0209427_10026500	Ga0209427_100265009
3300031227	Ga0307928_10061091	Ga0307928_100610912
3300014656	Ga0180007_10012200	Ga0180007_1001220014
3300038470	Ga0436467_0029872	Ga0436467_0029872_1775_3427
3300014887	Ga0180302_10047269	Ga0180302_100472691
3300014914	Ga0164311_10148792	Ga0164311_101487921
3300014911	Ga0180301_10000346	Ga0180301_100003464
3300026962	Ga0207813_100229	Ga0207813_10022956
3300018018	Ga0187886_1013791	Ga0187886_10137913
3300028489	Ga0257112_10012206	Ga0257112_100122063
3300022544	Ga0212120_1001197	Ga0212120_100119714
3300009548	Ga0116107_1003158	Ga0116107_10031583
3300038967	Ga0245999_001125	Ga0245999_001125_8295_9647
3300009039	Ga0105152_10019008	Ga0105152_100190082
3300017987	Ga0180431_10076650	Ga0180431_100766501
3300028298	Ga0268280_1011363	Ga0268280_10113636
3300012684	Ga0136614_10158381	Ga0136614_101583811
3300009874	Ga0131789_10030542	Ga0131789_100305421
3300012956	Ga0154020_10210072	Ga0154020_102100722
3300031716	Ga0310813_10008893	Ga0310813_100088933
3300018061	Ga0184619_10014985	Ga0184619_100149855
3300009653	Ga0116169_1002149	Ga0116169_10021492
3300012533	Ga0138256_10056406	Ga0138256_100564062
3300027968	Ga0209061_1001099	Ga0209061_100109924
3300021403	Ga0210397_10087729	Ga0210397_100877292
3300004153	Ga0063455_100014509	Ga0063455_1000145093
3300002123	C687J26634_10003778	C687J26634_100037782
3300019881	Ga0193707_1000996	Ga0193707_10009969
3300010398	Ga0126383_10311747	Ga0126383_103117471
3300001580	Draft_10016713	Draft_1001671310
3300005531	Ga0070738_10009042	Ga0070738_100090421
3300013896	Ga0117781_100969	Ga0117781_1009691
3300003314	ProkHueca_1012552	ProkHueca_10125522
3300010232	Ga0136447_1006105	Ga0136447_100610511
3300006982	Ga0102674_101152	Ga0102674_1011522
3300026992	Ga0207720_100020	Ga0207720_10002023
3300027982	Ga0268433_1073462	Ga0268433_10734625
3300027982	Ga0268433_1008755	Ga0268433_10087555
3300010222	Ga0136257_103896	Ga0136257_1038962
3300010232	Ga0136447_1010988	Ga0136447_10109882
3300003631	MetavP1_101480	MetavP1_1014803
3300027941	Ga0207719_100594	Ga0207719_10059413
3300028374	Ga0306906_1011292	Ga0306906_10112922
3300007038	Ga0102672_101807	Ga0102672_1018078
3300027007	Ga0207718_100251	Ga0207718_10025121
3300026994	Ga0207757_100260	Ga0207757_10026054
3300006999	Ga0102676_100470	Ga0102676_1004701
3300003314	ProkHueca_1024495	ProkHueca_10244952
3300027982	Ga0268433_1010795	Ga0268433_10107954
3300027007	Ga0207718_100128	Ga0207718_10012892
3300003630	lovalP4_100127	lovalP4_1001275
3300027580	Ga0207714_1000731	Ga0207714_10007312
3300028402	Ga0306875_100127	Ga0306875_10012713
3300026964	Ga0207732_100290	Ga0207732_10029015
3300026985	Ga0207851_100004	Ga0207851_10000427
3300027982	Ga0268433_1058664	Ga0268433_10586643
3300027982	Ga0268433_1027145	Ga0268433_10271452
3300027982	Ga0268433_1035097	Ga0268433_10350977
3300026986	Ga0207850_100340	Ga0207850_10034034
3300000246	CR30_100339	CR30_1003392
3300003314	ProkHueca_1001527	ProkHueca_10015274
3300027982	Ga0268433_1146359	Ga0268433_11463591
3300010222	Ga0136257_100236	Ga0136257_10023612
3300027982	Ga0268433_1116378	Ga0268433_11163782
3300027982	Ga0268433_1061558	Ga0268433_10615584
3300010232	Ga0136447_1050792	Ga0136447_10507921
3300006736	Ga0098033_1001142	Ga0098033_10011421
3300022188	Ga0190313_1001201	Ga0190313_100120110
3300009285	Ga0103680_10000743	Ga0103680_1000074368
3300025144	Ga0209725_1049592	Ga0209725_10495921
3300035643	Ga0314860_0011709	Ga0314860_0011709_4683_6059
3300038470	Ga0436467_0171706	Ga0436467_0171706_364_1662
3300033522	Ga0371442_1105235	Ga0371442_11052352
3300026989	Ga0207756_102104	Ga0207756_1021042
3300027982	Ga0268433_1054726	Ga0268433_10547263
3300027580	Ga0207714_1038333	Ga0207714_10383331
3300027580	Ga0207714_1008321	Ga0207714_10083213
3300027982	Ga0268433_1009689	Ga0268433_10096896
3300010222	Ga0136257_100004	Ga0136257_100004133
3300010232	Ga0136447_1044446	Ga0136447_10444462
3300027982	Ga0268433_1024588	Ga0268433_10245884
3300010232	Ga0136447_1022924	Ga0136447_10229246
3300033522	Ga0371442_1000816	Ga0371442_10008168
3300027982	Ga0268433_1000284	Ga0268433_100028410
3300010232	Ga0136447_1000213	Ga0136447_100021332
3300027962	Ga0207797_1000356	Ga0207797_10003567
3300027982	Ga0268433_1065752	Ga0268433_10657522
3300010232	Ga0136447_1047341	Ga0136447_10473412
3300026970	Ga0207733_100800	Ga0207733_10080010
3300010232	Ga0136447_1009686	Ga0136447_10096867
3300027982	Ga0268433_1012504	Ga0268433_10125043
3300026964	Ga0207732_100124	Ga0207732_10012442
3300037465	Ga0394876_0203180	Ga0394876_0203180_2_1723
3300003635	p5metav_100134	p5metav_10013413
3300010222	Ga0136257_104118	Ga0136257_10411811
3300026994	Ga0207757_101103	Ga0207757_10110315
3300027982	Ga0268433_1001689	Ga0268433_100168920
3300027580	Ga0207714_1015145	Ga0207714_10151452
3300007038	Ga0102672_100007	Ga0102672_10000730
3300003635	p5metav_102578	p5metav_1025782
3300003635	p5metav_102055	p5metav_1020553
3300000900	diamDraft_1002114	diamDraft_10021143
3300007020	Ga0080086_102130	Ga0080086_1021301
3300026114	Ga0209946_1016942	Ga0209946_10169423
3300010232	Ga0136447_1044391	Ga0136447_10443913
3300033522	Ga0371442_1031092	Ga0371442_10310923
3300027580	Ga0207714_1011945	Ga0207714_10119452
3300027982	Ga0268433_1004855	Ga0268433_100485514
3300027580	Ga0207714_1024060	Ga0207714_10240603
3300027982	Ga0268433_1063139	Ga0268433_10631391
3300003629	P4metv_100923	P4metv_1009232
3300027982	Ga0268433_1065100	Ga0268433_10651003
3300010232	Ga0136447_1008156	Ga0136447_10081562
3300027982	Ga0268433_1014247	Ga0268433_10142475
3300003630	lovalP4_100642	lovalP4_1006424
3300027982	Ga0268433_1111527	Ga0268433_11115271
3300003635	p5metav_100018	p5metav_1000184
3300027982	Ga0268433_1001509	Ga0268433_100150920
3300027982	Ga0268433_1079611	Ga0268433_10796112
3300007084	Ga0080113_1001479	Ga0080113_10014792
3300003314	ProkHueca_1029390	ProkHueca_10293901
3300026110	Ga0209945_1000862	Ga0209945_10008625
3300038324	Ga0246222_00306	Ga0246222_00306_627_2150
3300033522	Ga0371442_1035859	Ga0371442_10358592
3300027982	Ga0268433_1049253	Ga0268433_10492531
3300026991	Ga0207772_100306	Ga0207772_1003067
3300017825	Ga0189786_10273	Ga0189786_102734
3300033522	Ga0371442_1056806	Ga0371442_10568062
3300003635	p5metav_100664	p5metav_1006642
3300007238	Ga0080112_1001102	Ga0080112_10011023
3300003629	P4metv_100006	P4metv_10000639
3300007020	Ga0080086_101167	Ga0080086_1011671
3300007084	Ga0080113_1002547	Ga0080113_10025471
3300003631	MetavP1_102905	MetavP1_1029052
3300033522	Ga0371442_1012528	Ga0371442_10125281
3300003631	MetavP1_101355	MetavP1_1013551
3300005192	Ga0073159_1001604	Ga0073159_10016042
3300005195	Ga0073163_1001343	Ga0073163_10013431
3300007019	Ga0080088_100371	Ga0080088_1003713
3300005196	Ga0073162_1000038	Ga0073162_100003810
3300003629	P4metv_101543	P4metv_1015433
3300007029	Ga0102677_101102	Ga0102677_1011021
3300007028	Ga0102678_100609	Ga0102678_1006093
3300027982	Ga0268433_1004800	Ga0268433_10048003
3300005192	Ga0073159_1000001	Ga0073159_100000115
3300012182	Ga0136556_1001058	Ga0136556_10010582
3300007029	Ga0102677_100385	Ga0102677_1003851
3300017963	Ga0180437_10033676	Ga0180437_100336762
3300005253	Ga0073583_1184627	Ga0073583_11846272
3300027863	Ga0207433_10013856	Ga0207433_100138565
3300031227	Ga0307928_10088533	Ga0307928_100885333
3300020478	Ga0211503_10127039	Ga0211503_101270391
3300037808	Ga0427880_002705	Ga0427880_002705_5064_6464
3300031331	Ga0307432_1026387	Ga0307432_10263872
3300023297	Ga0222640_1010363	Ga0222640_10103632
3300010341	Ga0074045_10027354	Ga0074045_100273543
3300020214	Ga0194132_10023107	Ga0194132_100231072
3300025698	Ga0208771_1012797	Ga0208771_10127974
3300031227	Ga0307928_10038826	Ga0307928_100388262
3300006916	Ga0070750_10003823	Ga0070750_1000382316
3300035696	Ga0374055_0300106	Ga0374055_0300106_2105_3298
3300021472	Ga0190363_1024869	Ga0190363_10248692
3300017961	Ga0187778_10155289	Ga0187778_101552891
3300027982	Ga0268433_1000043	Ga0268433_100004361
3300009128	Ga0118727_1042390	Ga0118727_10423904
3300014204	Ga0172381_10004328	Ga0172381_100043289
3300037674	Ga0315317_0028277	Ga0315317_0028277_64_1446
3300005663	Ga0073582_134345	Ga0073582_1343451
3300027784	Ga0207421_10034033	Ga0207421_100340333
3300014656	Ga0180007_10193872	Ga0180007_101938721
3300025092	Ga0209822_1004146	Ga0209822_10041467
3300002481	JGI24020J35080_1000348	JGI24020J35080_100034832
3300007513	Ga0105019_1005595	Ga0105019_100559511
3300023442	Ga0256751_1009533	Ga0256751_10095334
3300035643	Ga0314860_0028275	Ga0314860_0028275_544_1881
3300033402	Ga0326728_10012472	Ga0326728_100124724
3300033405	Ga0326727_10150955	Ga0326727_101509553
3300027784	Ga0207421_10008976	Ga0207421_100089761
3300017929	Ga0187849_1005828	Ga0187849_10058288
3300031227	Ga0307928_10030499	Ga0307928_100304992
3300018089	Ga0187774_10009254	Ga0187774_100092544
3300018044	Ga0187890_10061825	Ga0187890_100618253
3300031227	Ga0307928_10142277	Ga0307928_101422771
3300035643	Ga0314860_0000020	Ga0314860_0000020_55748_57163
3300031578	Ga0307376_10094787	Ga0307376_100947873
3300009034	Ga0115863_1123467	Ga0115863_11234674
3300005099	Ga0072682_125277	Ga0072682_1252777
3300009149	Ga0114918_10012210	Ga0114918_1001221010
3300033985	Ga0310135_005566	Ga0310135_005566_787_2055
3300005605	Ga0066850_10003050	Ga0066850_1000305014
3300003629	P4metv_100173	P4metv_1001732
3300009034	Ga0115863_1511824	Ga0115863_15118241
3300029625	Ga0311297_1013080	Ga0311297_10130804
3300003314	ProkHueca_1005161	ProkHueca_10051611
3300038366	Ga0246223_01947	Ga0246223_01947_73_1497
3300001533	MLSed_10065900	MLSed_100659002
3300003631	MetavP1_101289	MetavP1_1012892
3300026110	Ga0209945_1004330	Ga0209945_10043305
3300017825	Ga0189786_10378	Ga0189786_103782
3300022556	Ga0212121_10078601	Ga0212121_100786012
3300005926	Ga0075134_102594	Ga0075134_1025945
3300036826	Ga0376034_0034976	Ga0376034_0034976_123_1502
3300021418	Ga0193695_1002782	Ga0193695_10027823
3300005663	Ga0073582_107709	Ga0073582_1077095
3300009868	Ga0130016_10104698	Ga0130016_101046982
3300019875	Ga0193701_1000128	Ga0193701_100012821
3300036858	Ga0376039_0000053	Ga0376039_0000053_27912_29381
3300024433	Ga0209986_10001708	Ga0209986_100017084
3300004901	Ga0068517_1001909	Ga0068517_10019092
3300009868	Ga0130016_10313784	Ga0130016_103137841
3300029893	Ga0246236_1000916	Ga0246236_100091616
3300028563	Ga0265319_1018819	Ga0265319_10188193
3300035687	Ga0372947_0032213	Ga0372947_0032213_1625_2896
3300028558	Ga0265326_10000126	Ga0265326_1000012663
3300012209	Ga0137379_10105495	Ga0137379_101054953
3300034166	Ga0335016_0003580	Ga0335016_0003580_2190_3527
3300012964	Ga0153916_10021735	Ga0153916_100217355
3300000730	fpDRAFT_1008189	fpDRAFT_100818920
3300009702	Ga0114931_10000847	Ga0114931_100008476
3300010391	Ga0136847_11794461	Ga0136847_117944613
3300017971	Ga0180438_10009750	Ga0180438_1000975015
3300004081	Ga0063454_100000409	Ga0063454_1000004095
3300012359	Ga0137385_10088084	Ga0137385_100880842
3300024181	Ga0247693_1000454	Ga0247693_10004543
3300037071	Ga0373485_018465	Ga0373485_018465_506_1864
3300021183	Ga0216253_10011250	Ga0216253_100112509
3300028603	Ga0265293_10123726	Ga0265293_101237262
3300023179	Ga0214923_10028408	Ga0214923_100284089
3300029288	Ga0265297_10019539	Ga0265297_100195396
3300035696	Ga0374055_0428282	Ga0374055_0428282_162_1571
3300020027	Ga0193752_1009762	Ga0193752_10097623
3300031911	Ga0307412_10002411	Ga0307412_1000241110
3300012207	Ga0137381_10000590	Ga0137381_100005901
3300010376	Ga0126381_100057540	Ga0126381_1000575403
3300005664	Ga0073685_1009471	Ga0073685_10094714
3300036853	Ga0376046_0000034	Ga0376046_0000034_37081_38427
3300005100	Ga0072724_100002	Ga0072724_1000024
3300002530	C687J35503_10011622	C687J35503_100116222
3300038441	Ga0334612_000100755	Ga0334612_000100755_856_2235
3300029948	Ga0119873_1002716	Ga0119873_10027162
3300037119	Ga0373486_0031647	Ga0373486_0031647_520_1833
3300024265	Ga0209976_10000137	Ga0209976_1000013757
3300034012	Ga0334986_0012931	Ga0334986_0012931_1159_2472
3300028193	Ga0265594_1020476	Ga0265594_10204761
3300025092	Ga0209822_1002792	Ga0209822_10027924
3300014911	Ga0180301_10002404	Ga0180301_100024042
3300007771	Ga0105700_1101350	Ga0105700_11013503
3300035696	Ga0374055_0049545	Ga0374055_0049545_2487_3827
3300006921	Ga0098060_1040765	Ga0098060_10407651
3300027982	Ga0268433_1000053	Ga0268433_100005355
3300025319	Ga0209520_10135822	Ga0209520_101358221
3300014502	Ga0182021_10008755	Ga0182021_100087554
3300010376	Ga0126381_100009655	Ga0126381_10000965513
3300036859	Ga0376077_0045522	Ga0376077_0045522_549_1976
3300018962	Ga0193589_1000010	Ga0193589_100001010
3300037852	Ga0372960_0005372	Ga0372960_0005372_9075_10421
3300028592	Ga0247822_10040864	Ga0247822_100408642
3300040744	Ga0439198_0003594	Ga0439198_0003594_6011_7345
3300009652	Ga0123330_1033088	Ga0123330_10330881
3300029183	Ga0168032_100103	Ga0168032_1001032
3300015358	Ga0134089_10042513	Ga0134089_100425131
3300028299	Ga0268276_1027646	Ga0268276_10276461
3300032231	Ga0316187_10272451	Ga0316187_102724511
3300009985	Ga0105036_100218	Ga0105036_1002182
3300025864	Ga0209429_10061936	Ga0209429_100619361
3300020201	Ga0163154_10065486	Ga0163154_100654862
3300005537	Ga0070730_10055054	Ga0070730_100550544
3300031539	Ga0307380_10026581	Ga0307380_100265813
3300002334	xDRAFT_10952211	xDRAFT_109522111
3300014613	Ga0180008_1071670	Ga0180008_10716701
3300012357	Ga0137384_10114726	Ga0137384_101147264
3300024275	Ga0247674_1000010	Ga0247674_100001026
3300036651	Ga0373482_003476	Ga0373482_003476_1273_2679
3300028884	Ga0307308_10059967	Ga0307308_100599672
3300006092	Ga0082021_1144968	Ga0082021_11449682
3300038826	Ga0245520_00155	Ga0245520_00155_14522_15910
3300028668	Ga0257140_1004512	Ga0257140_10045124
3300005607	Ga0070740_10001473	Ga0070740_1000147318
3300021170	Ga0210400_10052750	Ga0210400_100527502
3300025888	Ga0209540_10018789	Ga0209540_100187892
3300012926	Ga0137401_10084536	Ga0137401_100845363
3300012351	Ga0137386_10173011	Ga0137386_101730111
3300009506	Ga0118657_10494162	Ga0118657_104941622
3300031649	Ga0307514_10000729	Ga0307514_1000072947
3300037119	Ga0373486_0047625	Ga0373486_0047625_526_1821
3300012943	Ga0164241_10007505	Ga0164241_100075056
3300036861	Ga0376049_0136434	Ga0376049_0136434_79_1371
3300024265	Ga0209976_10195784	Ga0209976_101957841
3300015245	Ga0137409_10001654	Ga0137409_1000165430
3300010048	Ga0126373_10016694	Ga0126373_1001669415
3300027917	Ga0209536_100001305	Ga0209536_10000130527
3300031521	Ga0311364_10176957	Ga0311364_101769574
3300020034	Ga0193753_10013726	Ga0193753_100137265
3300031227	Ga0307928_10016146	Ga0307928_100161462
3300031715	Ga0307476_10006095	Ga0307476_100060951
3300017992	Ga0180435_10201090	Ga0180435_102010901
3300031576	Ga0247727_10004010	Ga0247727_1000401022
3300001580	Draft_10011360	Draft_100113603
3300028597	Ga0247820_10003968	Ga0247820_100039688
3300037264	Ga0393283_0016722	Ga0393283_0016722_2921_4369
3300017828	Ga0189787_10966	Ga0189787_109663
3300031902	Ga0302322_100038800	Ga0302322_1000388002
3300003316	rootH1_10093093	rootH1_100930934
3300009034	Ga0115863_1009513	Ga0115863_10095133
3300031670	Ga0307374_10001029	Ga0307374_1000102910
3300012204	Ga0137374_10001554	Ga0137374_1000155415
3300034158	Ga0370507_0000926	Ga0370507_0000926_3272_4603
3300013800	Ga0119898_1007585	Ga0119898_10075852
3300028041	Ga0247719_1007517	Ga0247719_10075173
3300026319	Ga0209647_1037261	Ga0209647_10372612
3300008219	Ga0114905_1004249	Ga0114905_10042492
3300012210	Ga0137378_10033695	Ga0137378_100336958
3300014656	Ga0180007_10024250	Ga0180007_100242504
3300007029	Ga0102677_100367	Ga0102677_1003673
3300026114	Ga0209946_1001304	Ga0209946_100130415
3300017828	Ga0189787_10001	Ga0189787_1000110
3300026114	Ga0209946_1004108	Ga0209946_10041082
3300003631	MetavP1_100726	MetavP1_1007262
3300003631	MetavP1_100113	MetavP1_1001136
3300007038	Ga0102672_100068	Ga0102672_1000687
3300003630	lovalP4_100149	lovalP4_1001494
3300017828	Ga0189787_10142	Ga0189787_101426
3300003635	p5metav_100059	p5metav_1000598
3300003635	p5metav_100240	p5metav_1002406
3300007029	Ga0102677_100339	Ga0102677_1003392
3300007852	Ga0104935_100001	Ga0104935_10000187
3300010232	Ga0136447_1010586	Ga0136447_10105864
3300027580	Ga0207714_1007575	Ga0207714_10075753
3300006982	Ga0102674_100670	Ga0102674_1006702
3300027580	Ga0207714_1000651	Ga0207714_10006514
3300010232	Ga0136447_1057814	Ga0136447_10578141
3300007238	Ga0080112_1001365	Ga0080112_10013651
3300026110	Ga0209945_1011432	Ga0209945_10114322
3300006982	Ga0102674_101753	Ga0102674_1017532
3300026114	Ga0209946_1023109	Ga0209946_10231091
3300027982	Ga0268433_1143569	Ga0268433_11435691
3300003635	p5metav_100035	p5metav_10003522
3300007029	Ga0102677_102228	Ga0102677_1022281
3300028372	Ga0306901_1003225	Ga0306901_10032256
3300028596	Ga0247821_10071993	Ga0247821_100719931
3300025824	Ga0208325_1003180	Ga0208325_10031806
3300006056	Ga0075163_10249221	Ga0075163_102492212
3300010413	Ga0136851_10240480	Ga0136851_102404802
3300003322	rootL2_10013272	rootL2_100132726
3300029897	Ga0247036_1019672	Ga0247036_10196722
3300006865	Ga0073934_10004334	Ga0073934_1000433418
3300006056	Ga0075163_10015676	Ga0075163_100156763
3300010344	Ga0116243_10000225	Ga0116243_100002253
3300036651	Ga0373482_000484	Ga0373482_000484_5339_6760
3300006880	Ga0075429_100016056	Ga0075429_1000160564
3300031566	Ga0307378_10150495	Ga0307378_101504954
3300009506	Ga0118657_10057410	Ga0118657_100574104
3300023384	Ga0256859_1001875	Ga0256859_10018751
3300029288	Ga0265297_10014780	Ga0265297_100147804
3300010327	Ga0116246_10044238	Ga0116246_100442382
3300026196	Ga0209919_1013792	Ga0209919_10137921
3300015195	Ga0167658_1000929	Ga0167658_100092914
3300032898	Ga0335072_10201608	Ga0335072_102016082
3300037070	Ga0373484_038674	Ga0373484_038674_513_1910
3300020021	Ga0193726_1000552	Ga0193726_100055227
3300014059	Ga0119868_1003221	Ga0119868_10032215
3300010877	Ga0126356_10391208	Ga0126356_1039120819
3300003635	p5metav_100046	p5metav_10004626
3300005198	Ga0073164_1004858	Ga0073164_10048582
3300003630	lovalP4_100290	lovalP4_1002903
3300026164	Ga0209924_1015440	Ga0209924_10154404
3300026094	Ga0209937_1024412	Ga0209937_10244121
3300026094	Ga0209937_1017091	Ga0209937_10170912
3300005196	Ga0073162_1002492	Ga0073162_10024923
3300003635	p5metav_100699	p5metav_1006996
3300027580	Ga0207714_1034408	Ga0207714_10344082
3300003635	p5metav_101484	p5metav_1014841
3300003631	MetavP1_101825	MetavP1_1018252
3300038324	Ga0246222_00731	Ga0246222_00731_505_1584
3300010232	Ga0136447_1000654	Ga0136447_10006548
3300006966	Ga0080110_101621	Ga0080110_1016211
3300007020	Ga0080086_100209	Ga0080086_1002095
3300007238	Ga0080112_1003950	Ga0080112_10039502
3300007238	Ga0080112_1001160	Ga0080112_10011602
3300026140	Ga0209917_1001853	Ga0209917_100185321
3300004817	Ga0070915_100147	Ga0070915_1001471
3300027784	Ga0207421_10079740	Ga0207421_100797402
3300003635	p5metav_102135	p5metav_1021353
3300038324	Ga0246222_00688	Ga0246222_00688_112_1500
3300038366	Ga0246223_01801	Ga0246223_01801_117_1445
3300038324	Ga0246222_00178	Ga0246222_00178_191_1519
3300003631	MetavP1_102269	MetavP1_1022692
3300005194	Ga0073157_1001731	Ga0073157_10017312
3300026114	Ga0209946_1002362	Ga0209946_100236212
3300005192	Ga0073159_1002904	Ga0073159_10029041
3300003631	MetavP1_102899	MetavP1_1028991
3300017828	Ga0189787_10259	Ga0189787_102599
3300027580	Ga0207714_1015213	Ga0207714_10152136
3300007020	Ga0080086_102726	Ga0080086_1027261
3300026114	Ga0209946_1025830	Ga0209946_10258301
3300027580	Ga0207714_1027567	Ga0207714_10275674
3300007084	Ga0080113_1000333	Ga0080113_10003334
3300017815	Ga0188954_10053	Ga0188954_100534
3300005193	Ga0073160_1001933	Ga0073160_10019331
3300005193	Ga0073160_1001537	Ga0073160_10015374
3300005194	Ga0073157_1000714	Ga0073157_10007143
3300026124	Ga0209965_1009594	Ga0209965_10095943
3300038366	Ga0246223_03229	Ga0246223_03229_3_1145
3300026140	Ga0209917_1009788	Ga0209917_10097887
3300026124	Ga0209965_1016419	Ga0209965_10164193
3300038324	Ga0246222_00004	Ga0246222_00004_8769_10022
3300007084	Ga0080113_1001282	Ga0080113_10012822
3300006966	Ga0080110_101177	Ga0080110_1011771
3300003635	p5metav_100014	p5metav_10001427
3300027082	Ga0207414_1022135	Ga0207414_10221352
3300007238	Ga0080112_1008668	Ga0080112_10086681
3300005193	Ga0073160_1003502	Ga0073160_10035021
3300026114	Ga0209946_1009821	Ga0209946_10098211
3300026110	Ga0209945_1005643	Ga0209945_10056438
3300006999	Ga0102676_102029	Ga0102676_1020292
3300004822	Ga0070913_100124	Ga0070913_1001242
3300003631	MetavP1_101827	MetavP1_1018272
3300005196	Ga0073162_1002580	Ga0073162_10025802
3300007238	Ga0080112_1003595	Ga0080112_10035951
3300007084	Ga0080113_1000860	Ga0080113_10008602
3300003626	CR30julsep_10026	CR30julsep_100262
3300005193	Ga0073160_1005572	Ga0073160_10055721
3300007238	Ga0080112_1001196	Ga0080112_10011963
3300003630	lovalP4_101535	lovalP4_1015352
3300005936	Ga0075124_10001122	Ga0075124_1000112219
3300027893	Ga0209636_10103453	Ga0209636_101034535
3300007020	Ga0080086_100193	Ga0080086_1001932
3300010239	Ga0136451_100003120	Ga0136451_1000031203
3300018090	Ga0187770_10145824	Ga0187770_101458242
3300035670	Ga0310129_0005300	Ga0310129_0005300_7059_8372
3300038315	Ga0183738_002010	Ga0183738_002010_4978_6366
3300014886	Ga0180300_10060827	Ga0180300_100608272
3300018062	Ga0187784_10046077	Ga0187784_100460774
3300035205	Ga0373649_0011718	Ga0373649_0011718_1235_2632
3300017963	Ga0180437_10015970	Ga0180437_1001597014
3300009137	Ga0066709_100286135	Ga0066709_1002861352
3300038558	Ga0436470_0067585	Ga0436470_0067585_259_1719
3300018088	Ga0187771_10043634	Ga0187771_100436342
3300014496	Ga0182011_10102183	Ga0182011_101021833
3300027888	Ga0209635_10005447	Ga0209635_1000544711
3300027863	Ga0207433_10013889	Ga0207433_100138897
3300014913	Ga0164310_10004140	Ga0164310_100041407
3300025144	Ga0209725_1007958	Ga0209725_10079584
3300028298	Ga0268280_1018085	Ga0268280_10180851
3300035643	Ga0314860_0000232	Ga0314860_0000232_4270_5742
3300031578	Ga0307376_10175082	Ga0307376_101750821
3300032820	Ga0310342_100014672	Ga0310342_1000146725
3300031227	Ga0307928_10010932	Ga0307928_100109329
3300014656	Ga0180007_10063850	Ga0180007_100638503
3300031553	Ga0315547_1047451	Ga0315547_10474512
3300031227	Ga0307928_10022695	Ga0307928_100226954
3300009945	Ga0117932_1000003	Ga0117932_1000003710
3300031566	Ga0307378_10344630	Ga0307378_103446301
3300009945	Ga0117932_1032627	Ga0117932_10326272
3300031673	Ga0307377_10071604	Ga0307377_100716043
3300014208	Ga0172379_10007845	Ga0172379_1000784517
3300009150	Ga0114921_10237288	Ga0114921_102372881
3300033402	Ga0326728_10092836	Ga0326728_100928364
3300005099	Ga0072682_106855	Ga0072682_1068552
3300031227	Ga0307928_10004614	Ga0307928_1000461427
3300022555	Ga0212088_10002227	Ga0212088_100022271
3300031280	Ga0307428_1001452	Ga0307428_100145213
3300025168	Ga0209337_1003387	Ga0209337_10033879
3300031551	Ga0315548_1056983	Ga0315548_10569832
3300033977	Ga0314861_0043166	Ga0314861_0043166_790_2259
3300035643	Ga0314860_0026992	Ga0314860_0026992_1829_3295
3300014656	Ga0180007_10020080	Ga0180007_100200809
3300006083	Ga0081762_1007715	Ga0081762_10077153
3300014656	Ga0180007_10029084	Ga0180007_100290843
3300031654	Ga0315549_1010731	Ga0315549_10107314
3300031227	Ga0307928_10022458	Ga0307928_1002245810
3300025167	Ga0209642_10099167	Ga0209642_100991672
3300010166	Ga0126306_10010923	Ga0126306_100109232
3300009137	Ga0066709_100123826	Ga0066709_1001238262
3300032278	Ga0310345_10047048	Ga0310345_100470482
3300013112	Ga0171653_1013712	Ga0171653_10137125
3300023246	Ga0222682_1001853	Ga0222682_10018535
3300024254	Ga0247661_1000231	Ga0247661_10002313
3300025323	Ga0209542_10401747	Ga0209542_104017471
3300027580	Ga0207714_1004557	Ga0207714_100455711
3300017828	Ga0189787_10145	Ga0189787_1014518
3300007023	Ga0080109_102441	Ga0080109_1024411
3300027941	Ga0207719_100116	Ga0207719_10011660
3300023061	Ga0222700_1002881	Ga0222700_10028812
3300015198	Ga0167625_1039218	Ga0167625_10392181
3300012210	Ga0137378_10012621	Ga0137378_100126217
3300009605	Ga0114906_1028146	Ga0114906_10281463
3300007960	Ga0099850_1000150	Ga0099850_100015037
3300031227	Ga0307928_10005221	Ga0307928_1000522115
3300027863	Ga0207433_10003174	Ga0207433_1000317429
3300010330	Ga0136651_10108006	Ga0136651_101080061
3300014887	Ga0180302_10001848	Ga0180302_1000184813
3300031227	Ga0307928_10010445	Ga0307928_100104454
3300025736	Ga0207997_1011362	Ga0207997_10113624
3300024433	Ga0209986_10085969	Ga0209986_100859691
3300014656	Ga0180007_10196602	Ga0180007_101966021
3300017961	Ga0187778_10164246	Ga0187778_101642461
3300006923	Ga0098053_1006043	Ga0098053_10060432
3300038314	Ga0183735_000828	Ga0183735_000828_2920_4176
3300014913	Ga0164310_10047480	Ga0164310_100474805
3300026488	Ga0256838_1000049	Ga0256838_100004994
3300000866	JzSedJan11_1014421	JzSedJan11_10144217
3300018080	Ga0180433_10181287	Ga0180433_101812871
3300028028	Ga0265292_1024119	Ga0265292_10241191
3300028489	Ga0257112_10019252	Ga0257112_100192524
3300014656	Ga0180007_10059761	Ga0180007_100597611
3300038314	Ga0183735_000105	Ga0183735_000105_7394_8578
3300009481	Ga0114932_10006338	Ga0114932_1000633810
3300032829	Ga0335070_10398684	Ga0335070_103986841
3300024433	Ga0209986_10097616	Ga0209986_100976162
3300035643	Ga0314860_0000019	Ga0314860_0000019_142171_143511
3300001851	RCM31_10010676	RCM31_100106763
3300035643	Ga0314860_0000752	Ga0314860_0000752_10493_11872
3300008255	Ga0100403_1063387	Ga0100403_10633871
3300006308	Ga0068470_1102763	Ga0068470_11027634
3300023435	Ga0222637_1002208	Ga0222637_100220814
3300005099	Ga0072682_112232	Ga0072682_11223226
3300025065	Ga0208015_1000856	Ga0208015_10008563
3300025128	Ga0208919_1032701	Ga0208919_10327011
3300031227	Ga0307928_10052560	Ga0307928_100525603
3300006654	Ga0101728_103141	Ga0101728_10314130
3300031578	Ga0307376_10044805	Ga0307376_100448053
3300023435	Ga0222637_1011675	Ga0222637_10116751
3300005801	Ga0079640_1014362	Ga0079640_10143622
3300027580	Ga0207714_1021742	Ga0207714_10217421
3300025326	Ga0209342_10108925	Ga0209342_101089252
3300021579	Ga0213918_1004160	Ga0213918_10041603
3300009868	Ga0130016_10023538	Ga0130016_100235387
3300033475	Ga0310811_10000564	Ga0310811_1000056456
3300005529	Ga0070741_10142749	Ga0070741_101427493
3300005537	Ga0070730_10000363	Ga0070730_1000036393
3300032211	Ga0310896_10001200	Ga0310896_100012003
3300010048	Ga0126373_10265293	Ga0126373_102652931
3300007790	Ga0105679_10497732	Ga0105679_104977325
3300037310	Ga0394878_0002270	Ga0394878_0002270_31088_32599
3300037264	Ga0393283_0060626	Ga0393283_0060626_663_2078
3300012206	Ga0137380_10042335	Ga0137380_100423352
3300010354	Ga0129333_10034671	Ga0129333_100346714
3300036860	Ga0376048_0005425	Ga0376048_0005425_11373_12536
3300012209	Ga0137379_10070104	Ga0137379_100701044
3300012950	Ga0163108_10000098	Ga0163108_1000009861
3300012356	Ga0137371_10000945	Ga0137371_1000094512
3300012225	Ga0137434_1000552	Ga0137434_10005522
3300036866	Ga0394819_0106214	Ga0394819_0106214_2_1327
3300024325	Ga0247678_1003468	Ga0247678_10034681
3300031227	Ga0307928_10010776	Ga0307928_100107766
3300013232	Ga0170573_11002051	Ga0170573_1100205113
3300021073	Ga0210378_10001170	Ga0210378_1000117013
3300025326	Ga0209342_10021979	Ga0209342_100219794
3300003322	rootL2_10016033	rootL2_1001603360
3300029901	Ga0247051_1053294	Ga0247051_10532941
3300009868	Ga0130016_10041346	Ga0130016_100413465
3300037845	Ga0372952_0173740	Ga0372952_0173740_11_1276
3300012359	Ga0137385_10000042	Ga0137385_10000042102
3300006851	Ga0079225_10083552	Ga0079225_100835521
3300017971	Ga0180438_10012500	Ga0180438_100125006
3300014204	Ga0172381_10007378	Ga0172381_1000737825
3300008110	Ga0114343_1002644	Ga0114343_10026444
3300031576	Ga0247727_10007375	Ga0247727_1000737514
3300036651	Ga0373482_001798	Ga0373482_001798_1196_2635
3300018080	Ga0180433_10015864	Ga0180433_100158642
3300031240	Ga0265320_10013593	Ga0265320_100135935
3300003669	LSCM4E_1006012	LSCM4E_10060122
3300012210	Ga0137378_10198671	Ga0137378_101986713
3300008266	Ga0114363_1047332	Ga0114363_10473321
3300020186	Ga0163153_10001109	Ga0163153_1000110927
3300031276	Ga0307441_1054881	Ga0307441_10548811
3300009987	Ga0105030_100631	Ga0105030_1006313
3300012973	Ga0123351_1002749	Ga0123351_100274916
3300007735	Ga0104988_10793	Ga0104988_1079330
3300025857	Ga0209014_10008847	Ga0209014_100088471
3300027880	Ga0209481_10000083	Ga0209481_1000008318
3300013765	Ga0120172_1000136	Ga0120172_100013643
3300033412	Ga0310810_10016744	Ga0310810_100167448
3300020583	Ga0210401_10001401	Ga0210401_100014015
3300036850	Ga0376074_0005925	Ga0376074_0005925_5496_6764
3300025327	Ga0209751_10031604	Ga0209751_100316044
3300031227	Ga0307928_10000541	Ga0307928_1000054134
3300007521	Ga0105044_10052301	Ga0105044_100523012
3300022874	Ga0222685_1002218	Ga0222685_10022182
3300027901	Ga0209427_10182555	Ga0209427_101825552
3300031367	Ga0307440_1000083	Ga0307440_100008342
3300013314	Ga0175859_1214421	Ga0175859_12144213
3300025691	Ga0208826_1009768	Ga0208826_10097683
3300037393	Ga0400312_0000821	Ga0400312_0000821_1120_2478
3300005175	Ga0066673_10000058	Ga0066673_100000585
3300036862	Ga0376051_0372680	Ga0376051_0372680_3_1313
3300027863	Ga0207433_10000058	Ga0207433_10000058109
3300026372	Ga0256804_1000001	Ga0256804_100000123
3300006844	Ga0075428_100012343	Ga0075428_10001234312
3300014205	Ga0172380_10063150	Ga0172380_100631504
3300013833	Ga0119880_1021039	Ga0119880_10210391
3300005607	Ga0070740_10035846	Ga0070740_100358461
3300039113	Ga0188932_00054	Ga0188932_00054_1981_3342
3300033475	Ga0310811_10219633	Ga0310811_102196333
3300035670	Ga0310129_0053541	Ga0310129_0053541_399_1751
3300036651	Ga0373482_005757	Ga0373482_005757_1666_2985
3300009684	Ga0114958_10032913	Ga0114958_100329131
3300015204	Ga0167626_1056365	Ga0167626_10563651
3300015084	Ga0167654_1005159	Ga0167654_10051594
3300009506	Ga0118657_10568669	Ga0118657_105686691
3300012926	Ga0137401_10012958	Ga0137401_100129588
3300024265	Ga0209976_10000069	Ga0209976_1000006941
3300027941	Ga0207719_104827	Ga0207719_1048272
3300033522	Ga0371442_1029904	Ga0371442_10299042
3300005683	Ga0074432_102166	Ga0074432_1021662
3300029183	Ga0168032_101160	Ga0168032_1011603
3300028276	Ga0268282_1023738	Ga0268282_10237382
3300037456	Ga0392386_0206878	Ga0392386_0206878_2_1057
3300027580	Ga0207714_1001696	Ga0207714_100169617
3300007084	Ga0080113_1000087	Ga0080113_10000872
3300007238	Ga0080112_1000891	Ga0080112_10008913
3300027982	Ga0268433_1019733	Ga0268433_10197332
3300027982	Ga0268433_1058501	Ga0268433_10585014
3300007238	Ga0080112_1001191	Ga0080112_10011911
3300007038	Ga0102672_100064	Ga0102672_10006412
3300033522	Ga0371442_1000055	Ga0371442_10000559
3300027580	Ga0207714_1008343	Ga0207714_10083436
3300005198	Ga0073164_1000690	Ga0073164_10006907
3300026140	Ga0209917_1024965	Ga0209917_10249652
3300005196	Ga0073162_1001725	Ga0073162_10017253
3300005190	Ga0073161_101947	Ga0073161_1019472
3300038324	Ga0246222_00392	Ga0246222_00392_158_1408
3300026114	Ga0209946_1012774	Ga0209946_10127745
3300005198	Ga0073164_1002916	Ga0073164_10029161
2124908030	A07AB_A07ABscf075396	A07AB_00230880
3300038366	Ga0246223_00162	Ga0246223_00162_1305_2618
2025206003	LTJ07As871_J07ABscf089272	LTJ07AB_290880
3300005190	Ga0073161_101628	Ga0073161_1016282
3300038366	Ga0246223_00063	Ga0246223_00063_2867_4189
3300005193	Ga0073160_1002748	Ga0073160_10027482
3300026156	Ga0209936_1026238	Ga0209936_10262382
3300005193	Ga0073160_1001018	Ga0073160_10010182
3300005192	Ga0073159_1000986	Ga0073159_10009862
3300026124	Ga0209965_1005182	Ga0209965_100518211
3300038366	Ga0246223_00019	Ga0246223_00019_3137_4447
2124908030	A07AB_A07ABscf070367	A07AB_00196280
3300003635	p5metav_102721	p5metav_1027212
3300005194	Ga0073157_1003743	Ga0073157_10037431
3300007238	Ga0080112_1000767	Ga0080112_10007672
3300038366	Ga0246223_02911	Ga0246223_02911_16_1191
3300005194	Ga0073157_1002529	Ga0073157_10025291
3300017815	Ga0188954_10128	Ga0188954_101289
3300007238	Ga0080112_1005554	Ga0080112_10055541
3300017825	Ga0189786_10297	Ga0189786_102972
3300007084	Ga0080113_1002484	Ga0080113_10024841
3300005189	Ga0073165_100582	Ga0073165_1005822
3300006999	Ga0102676_101882	Ga0102676_1018822
3300007029	Ga0102677_102670	Ga0102677_1026701
3300007238	Ga0080112_1007984	Ga0080112_10079841
3300010232	Ga0136447_1007986	Ga0136447_10079862
3300010232	Ga0136447_1007847	Ga0136447_100784713
3300003635	p5metav_102335	p5metav_1023352
3300033522	Ga0371442_1013879	Ga0371442_10138791
3300005082	Ga0072336_10164101	Ga0072336_101641011
3300031227	Ga0307928_10065616	Ga0307928_100656161
3300034684	Ga0310148_008006	Ga0310148_008006_2385_3653
3300021503	Ga0190348_1004431	Ga0190348_10044314
3300018021	Ga0187882_1000224	Ga0187882_100022441
3300010343	Ga0074044_10061188	Ga0074044_100611882
3300009373	Ga0118719_1001710	Ga0118719_100171011
3300035696	Ga0374055_0561418	Ga0374055_0561418_699_2003
3300020476	Ga0211715_10000609	Ga0211715_1000060931
3300031227	Ga0307928_10004255	Ga0307928_1000425515
3300022541	Ga0212117_1006850	Ga0212117_10068504
3300038967	Ga0245999_001368	Ga0245999_001368_7383_8753
3300033977	Ga0314861_0003578	Ga0314861_0003578_9470_10861
3300035643	Ga0314860_0001959	Ga0314860_0001959_15891_17276
3300032278	Ga0310345_10014024	Ga0310345_100140243
3300025133	Ga0208299_1008196	Ga0208299_10081962
3300007511	Ga0105000_1027766	Ga0105000_102776610
3300007238	Ga0080112_1003907	Ga0080112_10039071
3300039002	Ga0120198_0077247	Ga0120198_0077247_431_1837
3300031227	Ga0307928_10003189	Ga0307928_1000318911
3300014656	Ga0180007_10130674	Ga0180007_101306743
3300032011	Ga0315316_10211936	Ga0315316_102119361
3300027825	Ga0209039_10050162	Ga0209039_100501621
3300037843	Ga0427918_0000280	Ga0427918_0000280_35558_36943
3300014656	Ga0180007_10156315	Ga0180007_101563152
3300005099	Ga0072682_106974	Ga0072682_1069748
3300035696	Ga0374055_0209724	Ga0374055_0209724_1563_2867
3300025736	Ga0207997_1041791	Ga0207997_10417912
3300037585	Ga0394430_001174	Ga0394430_001174_3841_5247
3300033977	Ga0314861_0006696	Ga0314861_0006696_6663_7988
3300009285	Ga0103680_10004289	Ga0103680_1000428923
3300031539	Ga0307380_10269907	Ga0307380_102699072
3300023435	Ga0222637_1006356	Ga0222637_10063563
3300014502	Ga0182021_10096224	Ga0182021_100962245
3300035643	Ga0314860_0274159	Ga0314860_0274159_51_1343
3300035643	Ga0314860_0238701	Ga0314860_0238701_145_1458
3300009373	Ga0118719_1005940	Ga0118719_10059403
3300018003	Ga0187876_1042680	Ga0187876_10426801
3300006802	Ga0070749_10018128	Ga0070749_100181288
3300025058	Ga0209821_104468	Ga0209821_1044682
3300021502	Ga0190307_1017636	Ga0190307_10176361
3300009149	Ga0114918_10051701	Ga0114918_100517012
3300031227	Ga0307928_10019494	Ga0307928_100194948
3300014656	Ga0180007_10010739	Ga0180007_100107392
3300013101	Ga0164313_10094499	Ga0164313_100944993
3300038366	Ga0246223_00134	Ga0246223_00134_2764_4092
3300003177	DffDRAFT_1003669	DffDRAFT_10036695
3300005099	Ga0072682_107084	Ga0072682_10708415
3300010938	Ga0137716_10003827	Ga0137716_1000382756
3300006916	Ga0070750_10003644	Ga0070750_100036447
3300003892	Ga0063012_10013759	Ga0063012_100137599
3300031227	Ga0307928_10025118	Ga0307928_100251186
3300006999	Ga0102676_101429	Ga0102676_1014291
3300005073	Ga0071347_1000397	Ga0071347_10003975
3300005077	Ga0071116_1023048	Ga0071116_10230483
3300006078	Ga0081595_1017209	Ga0081595_10172092
3300031227	Ga0307928_10006162	Ga0307928_1000616215
3300027863	Ga0207433_10114321	Ga0207433_101143211
3300017971	Ga0180438_10009878	Ga0180438_100098784
3300017972	Ga0187781_10069649	Ga0187781_100696493
3300027896	Ga0209777_10000505	Ga0209777_1000050547
3300026313	Ga0209761_1027241	Ga0209761_10272411
3300014887	Ga0180302_10018616	Ga0180302_100186162
3300024265	Ga0209976_10049210	Ga0209976_100492104
3300012918	Ga0137396_10084931	Ga0137396_100849311
3300009308	Ga0116593_1012666	Ga0116593_10126661
3300028272	Ga0265592_1012678	Ga0265592_10126783
3300007238	Ga0080112_1001651	Ga0080112_10016511
3300027742	Ga0209121_10026588	Ga0209121_100265883
3300032783	Ga0335079_10069244	Ga0335079_100692443
3300018086	Ga0187769_10015164	Ga0187769_100151646
3300035696	Ga0374055_0016108	Ga0374055_0016108_4445_5854
3300033977	Ga0314861_0016403	Ga0314861_0016403_3101_4426
3300006790	Ga0098074_1003291	Ga0098074_10032912
3300025090	Ga0209080_1004019	Ga0209080_10040195
3300038428	Ga0427950_057651	Ga0427950_057651_203_1528
3300008255	Ga0100403_1027363	Ga0100403_10273634
3300027742	Ga0209121_10035547	Ga0209121_100355474
3300027835	Ga0209515_10002042	Ga0209515_1000204221
3300014656	Ga0180007_10021799	Ga0180007_100217996
3300025122	Ga0209434_1033517	Ga0209434_10335173
3300005607	Ga0070740_10065588	Ga0070740_100655881
3300009537	Ga0129283_10008407	Ga0129283_100084076
3300008516	Ga0111033_1095952	Ga0111033_10959523
3300005915	Ga0075122_10023123	Ga0075122_100231234
3300038988	Ga0416724_02883	Ga0416724_02883_4115_5494
3300031227	Ga0307928_10114429	Ga0307928_101144291
3300025144	Ga0209725_1062119	Ga0209725_10621191
3300038366	Ga0246223_00999	Ga0246223_00999_2_1306
2025206003	LTJ07As871_J07ABscf098791	LTJ07AB_309650
3300010328	Ga0129298_10035848	Ga0129298_100358481
3300002530	C687J35503_10000009	C687J35503_1000000947
3300038409	Ga0436468_0028033	Ga0436468_0028033_3084_4460
3300006988	Ga0098064_100269	Ga0098064_1002697
3300037575	Ga0394428_004551	Ga0394428_004551_421_1695
3300007510	Ga0105013_1014674	Ga0105013_10146745
3300025112	Ga0209349_1000592	Ga0209349_100059232
3300014656	Ga0180007_10021116	Ga0180007_100211162
3300014656	Ga0180007_10114966	Ga0180007_101149663
3300004481	Ga0069718_10123944	Ga0069718_1012394428
3300032160	Ga0311301_10131768	Ga0311301_101317683
3300031227	Ga0307928_10067831	Ga0307928_100678313
3300025736	Ga0207997_1005206	Ga0207997_10052068
3300009537	Ga0129283_10001720	Ga0129283_100017201
3300014656	Ga0180007_10082056	Ga0180007_100820563
3300014656	Ga0180007_10170843	Ga0180007_101708431
3300029288	Ga0265297_10001182	Ga0265297_1000118268
3300004481	Ga0069718_13799981	Ga0069718_137999811
3300031673	Ga0307377_10082149	Ga0307377_100821492
3300013233	Ga0172420_10060134	Ga0172420_100601341
3300025122	Ga0209434_1003686	Ga0209434_10036863
3300014656	Ga0180007_10046917	Ga0180007_100469173
3300035670	Ga0310129_0083760	Ga0310129_0083760_478_1899
3300037843	Ga0427918_0106739	Ga0427918_0106739_435_1838
3300002460	C687J35021_10032440	C687J35021_100324402
3300038410	Ga0436476_0193761	Ga0436476_0193761_103_1380
3300006339	Ga0068481_1452085	Ga0068481_14520852
3300009503	Ga0123519_10036687	Ga0123519_100366878
3300007900	Ga0111031_1079826	Ga0111031_10798262
3300027901	Ga0209427_10036395	Ga0209427_100363953
3300014613	Ga0180008_1024578	Ga0180008_10245783
3300027742	Ga0209121_10029417	Ga0209121_100294172
3300022874	Ga0222685_1005654	Ga0222685_10056541
3300025865	Ga0209226_10001610	Ga0209226_100016105
3300014911	Ga0180301_10001275	Ga0180301_100012758
3300035643	Ga0314860_0038076	Ga0314860_0038076_1190_2575
3300018088	Ga0187771_10019721	Ga0187771_100197211
3300008517	Ga0111034_1154052	Ga0111034_11540522
3300014656	Ga0180007_10107629	Ga0180007_101076291
3300009373	Ga0118719_1013158	Ga0118719_10131583
3300031227	Ga0307928_10048848	Ga0307928_100488481
3300027627	Ga0208942_1000259	Ga0208942_10002597
3300031652	Ga0315553_10079779	Ga0315553_100797791
3300009377	Ga0118725_1035940	Ga0118725_10359407
3300017972	Ga0187781_10073913	Ga0187781_100739132
3300025065	Ga0208015_1001193	Ga0208015_10011934
3300014656	Ga0180007_10200289	Ga0180007_102002891
3300026296	Ga0209235_1001921	Ga0209235_100192114
3300032278	Ga0310345_10039502	Ga0310345_100395025
3300035643	Ga0314860_0006908	Ga0314860_0006908_2180_3517
3300005192	Ga0073159_1000552	Ga0073159_10005523
3300038422	Ga0436472_0131755	Ga0436472_0131755_302_1579
3300017971	Ga0180438_10077726	Ga0180438_100777262
3300025065	Ga0208015_1001759	Ga0208015_100175910
3300018080	Ga0180433_10035066	Ga0180433_100350663
3300031227	Ga0307928_10011973	Ga0307928_100119738
3300014204	Ga0172381_10001150	Ga0172381_1000115058
3300022556	Ga0212121_10004249	Ga0212121_100042495
3300017963	Ga0180437_10060181	Ga0180437_100601812
3300005099	Ga0072682_112335	Ga0072682_1123358
3300038566	Ga0135254_00600	Ga0135254_00600_2354_3607
3300009540	Ga0073899_10008538	Ga0073899_100085387
3300026319	Ga0209647_1048048	Ga0209647_10480483
3300018468	Ga0066662_10176641	Ga0066662_101766411
3300031539	Ga0307380_10113909	Ga0307380_101139092
3300021090	Ga0210377_10001175	Ga0210377_1000117529
3300012205	Ga0137362_10227007	Ga0137362_102270071
3300028592	Ga0247822_10032964	Ga0247822_100329644
3300037119	Ga0373486_0005710	Ga0373486_0005710_4521_5972
3300005332	Ga0066388_100000004	Ga0066388_10000000459
3300009488	Ga0114925_10000047	Ga0114925_100000479
3300014491	Ga0182014_10108640	Ga0182014_101086401
3300007232	Ga0075183_10041949	Ga0075183_100419494
3300018057	Ga0187858_10035734	Ga0187858_100357341
3300008217	Ga0114899_1016246	Ga0114899_10162461
3300009034	Ga0115863_1002421	Ga0115863_10024213
3300037071	Ga0373485_009954	Ga0373485_009954_185_2452
3300009105	Ga0117905_1033677	Ga0117905_10336772
3300024245	Ga0247677_1000124	Ga0247677_10001247
3300006092	Ga0082021_1075546	Ga0082021_10755465
3300014166	Ga0134079_10015992	Ga0134079_100159922
3300032144	Ga0315910_10162624	Ga0315910_101626242
3300006854	Ga0075425_100001911	Ga0075425_10000191115
3300005531	Ga0070738_10090973	Ga0070738_100909732
3300006092	Ga0082021_1003599	Ga0082021_10035996
3300002039	LBB32012_10002382	LBB32012_100023827
3300032893	Ga0335069_10135364	Ga0335069_101353642
3300002917	JGI25616J43925_10016358	JGI25616J43925_100163583
3300021090	Ga0210377_10008546	Ga0210377_1000854615
3300012349	Ga0137387_10006672	Ga0137387_100066725
3300025659	Ga0209249_1024669	Ga0209249_10246692
3300011424	Ga0137439_1000089	Ga0137439_10000891
3300017703	Ga0181367_1001905	Ga0181367_10019052
3300032160	Ga0311301_10476368	Ga0311301_104763681
3300024433	Ga0209986_10096746	Ga0209986_100967462
3300011264	Ga0151623_1052546	Ga0151623_105254627
3300012533	Ga0138256_10000386	Ga0138256_100003863
3300027822	Ga0209633_10003584	Ga0209633_1000358410
3300005987	Ga0075158_10091548	Ga0075158_100915482
3300025313	Ga0209431_10031166	Ga0209431_100311664
3300028531	Ga0233385_1003304	Ga0233385_10033046
3300027694	Ga0209170_1010048	Ga0209170_10100483
3300021440	Ga0213919_1000664	Ga0213919_100066415
3300003267	soilL1_10029833	soilL1_100298334
3300021069	Ga0194062_1000455	Ga0194062_100045511
3300015241	Ga0137418_10005902	Ga0137418_1000590217
3300006904	Ga0075424_100009444	Ga0075424_1000094443
3300030047	Ga0302286_10004233	Ga0302286_100042337
3300003375	JGI26470J50227_1000931	JGI26470J50227_10009314
3300012199	Ga0137383_10063901	Ga0137383_100639012
3300014773	Ga0119928_1001437	Ga0119928_10014372
3300011435	Ga0137426_1009480	Ga0137426_10094802
3300009285	Ga0103680_10090916	Ga0103680_100909161
3300014502	Ga0182021_10155181	Ga0182021_101551812
3300012210	Ga0137378_10221140	Ga0137378_102211402
3300014205	Ga0172380_10230474	Ga0172380_102304741
3300009988	Ga0105035_101138	Ga0105035_1011381
3300009868	Ga0130016_10008867	Ga0130016_1000886722
3300031670	Ga0307374_10006273	Ga0307374_100062733
3300009285	Ga0103680_10065068	Ga0103680_100650681
3300009085	Ga0105103_10119168	Ga0105103_101191681
3300010350	Ga0116244_10251698	Ga0116244_102516981
3300031578	Ga0307376_10251768	Ga0307376_102517681
3300029309	Ga0183683_1000248	Ga0183683_100024816
3300023435	Ga0222637_1005237	Ga0222637_10052374
3300031576	Ga0247727_10005286	Ga0247727_100052866
3300010413	Ga0136851_10069354	Ga0136851_100693542
3300038552	Ga0436465_0001252	Ga0436465_0001252_21497_22969
3300025036	Ga0210049_1010906	Ga0210049_10109062
3300010945	Ga0139174_100805	Ga0139174_1008052
3300012354	Ga0137366_10000120	Ga0137366_1000012021
3300031198	Ga0307500_10000038	Ga0307500_1000003824
3300032896	Ga0335075_10318225	Ga0335075_103182253
3300008255	Ga0100403_1030329	Ga0100403_10303292
3300037070	Ga0373484_000021	Ga0373484_000021_11881_13374
3300013772	Ga0120158_10036490	Ga0120158_100364906
3300009488	Ga0114925_10000232	Ga0114925_1000023220
3300031673	Ga0307377_10032032	Ga0307377_100320326
3300007038	Ga0102672_103566	Ga0102672_1035662
3300037153	Ga0376026_0019682	Ga0376026_0019682_4253_5566
3300032893	Ga0335069_10145765	Ga0335069_101457657
3300014656	Ga0180007_10085019	Ga0180007_100850192
3300003323	rootH1_10006007	rootH1_1000600729
3300010356	Ga0116237_10326657	Ga0116237_103266571
3300029169	Ga0168037_102209	Ga0168037_1022091
3300036851	Ga0376075_0006133	Ga0376075_0006133_8974_10473
3300011271	Ga0137393_10003468	Ga0137393_100034681
3300003523	DRAFT_10009405	DRAFT_100094058
3300018042	Ga0187871_10010142	Ga0187871_100101424
3300024224	Ga0247673_1000179	Ga0247673_10001791
3300009039	Ga0105152_10028980	Ga0105152_100289802
3300034356	Ga0335048_0068548	Ga0335048_0068548_1_2223
3300010040	Ga0126308_10034590	Ga0126308_100345904
3300031360	Ga0307444_1058468	Ga0307444_10584681
3300006092	Ga0082021_1106454	Ga0082021_11064541
3300007238	Ga0080112_1002549	Ga0080112_10025491
3300027982	Ga0268433_1012947	Ga0268433_10129475
3300010222	Ga0136257_100380	Ga0136257_1003803
3300006982	Ga0102674_100192	Ga0102674_1001923
3300010232	Ga0136447_1002292	Ga0136447_10022928
3300007029	Ga0102677_100588	Ga0102677_1005885
3300010222	Ga0136257_100356	Ga0136257_10035624
3300007038	Ga0102672_101475	Ga0102672_1014753
3300010232	Ga0136447_1008691	Ga0136447_10086916
3300005198	Ga0073164_1000398	Ga0073164_10003984
3300003631	MetavP1_100384	MetavP1_1003841
3300010222	Ga0136257_101947	Ga0136257_1019472
3300007038	Ga0102672_100934	Ga0102672_1009342
3300007029	Ga0102677_100636	Ga0102677_1006363
3300006982	Ga0102674_101348	Ga0102674_1013481
3300007238	Ga0080112_1000433	Ga0080112_10004333
3300003630	lovalP4_101560	lovalP4_1015601
3300026114	Ga0209946_1019917	Ga0209946_10199172
3300003631	MetavP1_102509	MetavP1_1025092
3300005198	Ga0073164_1002492	Ga0073164_10024921
3300007019	Ga0080088_100734	Ga0080088_1007342
3300026114	Ga0209946_1008632	Ga0209946_10086325
3300026970	Ga0207733_102630	Ga0207733_1026302
3300033522	Ga0371442_1005089	Ga0371442_10050891
3300026114	Ga0209946_1021674	Ga0209946_10216741
3300003635	p5metav_101539	p5metav_1015395
3300027580	Ga0207714_1012647	Ga0207714_10126474
3300005191	Ga0073158_1000013	Ga0073158_100001310
3300026110	Ga0209945_1001685	Ga0209945_10016859
3300005192	Ga0073159_1000093	Ga0073159_100009311
3300000900	diamDraft_1003794	diamDraft_10037942
3300005198	Ga0073164_1003790	Ga0073164_10037901
3300007238	Ga0080112_1002200	Ga0080112_10022001
3300005195	Ga0073163_1000730	Ga0073163_10007302
3300007238	Ga0080112_1002796	Ga0080112_10027962
3300007019	Ga0080088_100540	Ga0080088_1005403
3300006982	Ga0102674_101437	Ga0102674_1014372
3300003631	MetavP1_104999	MetavP1_1049991
3300007038	Ga0102672_101722	Ga0102672_1017221
3300027580	Ga0207714_1002494	Ga0207714_100249422
3300007038	Ga0102672_103716	Ga0102672_1037164
3300026965	Ga0207755_100214	Ga0207755_10021446
3300003635	p5metav_102477	p5metav_1024773
3300027784	Ga0207421_10094890	Ga0207421_100948902
3300007238	Ga0080112_1001443	Ga0080112_10014431
3300006982	Ga0102674_101240	Ga0102674_1012402
3300005193	Ga0073160_1002284	Ga0073160_10022841
3300027982	Ga0268433_1043471	Ga0268433_10434711
3300002917	JGI25616J43925_10010542	JGI25616J43925_100105424
3300014204	Ga0172381_10017824	Ga0172381_100178247
3300009377	Ga0118725_1010107	Ga0118725_101010721
3300011429	Ga0137455_1000055	Ga0137455_100005514
3300020533	Ga0208364_1000099	Ga0208364_100009935
3300031539	Ga0307380_10104981	Ga0307380_101049812
3300003267	soilL1_10052450	soilL1_100524502
3300014204	Ga0172381_10002004	Ga0172381_100020044
3300009095	Ga0079224_100982442	Ga0079224_1009824421
3300026319	Ga0209647_1029428	Ga0209647_10294283
3300025131	Ga0209128_1011641	Ga0209128_10116416
3300014204	Ga0172381_10040393	Ga0172381_100403932
3300020176	Ga0181556_1030487	Ga0181556_10304874
3300032007	Ga0310695_10310895	Ga0310695_103108952
3300031227	Ga0307928_10096491	Ga0307928_100964913
3300012206	Ga0137380_10008440	Ga0137380_100084408
3300037840	Ga0372956_0017304	Ga0372956_0017304_2493_3878
3300009149	Ga0114918_10047246	Ga0114918_100472466
3300036979	Ga0393261_0159083	Ga0393261_0159083_2_1027
3300017963	Ga0180437_10282854	Ga0180437_102828541
3300005534	Ga0070735_10008962	Ga0070735_1000896217
3300009873	Ga0131077_10083076	Ga0131077_100830766
3300012201	Ga0137365_10076944	Ga0137365_100769443
3300021090	Ga0210377_10008711	Ga0210377_100087112
3300026319	Ga0209647_1010480	Ga0209647_10104807
3300025141	Ga0209756_1006437	Ga0209756_10064377
3300006918	Ga0079216_10017838	Ga0079216_100178383
3300006738	Ga0098035_1050692	Ga0098035_10506922
3300036853	Ga0376046_0000039	Ga0376046_0000039_36114_37514
3300036859	Ga0376077_0134661	Ga0376077_0134661_222_1841
3300027742	Ga0209121_10026849	Ga0209121_100268492
3300021405	Ga0210387_10000040	Ga0210387_1000004055
3300009078	Ga0105106_10070066	Ga0105106_100700661
3300037071	Ga0373485_009978	Ga0373485_009978_906_2168
3300015241	Ga0137418_10018291	Ga0137418_100182914
3300009168	Ga0105104_10179271	Ga0105104_101792711
3300004775	Ga0007798_10013770	Ga0007798_100137702
3300033463	Ga0310690_10003706	Ga0310690_100037064
3300012682	Ga0136611_10026883	Ga0136611_100268832
3300028298	Ga0268280_1011566	Ga0268280_10115663
3300015370	Ga0180009_10076925	Ga0180009_100769252
3300009868	Ga0130016_10166061	Ga0130016_101660612
3300005537	Ga0070730_10001499	Ga0070730_1000149931
3300031760	Ga0326513_10002941	Ga0326513_100029414
3300029288	Ga0265297_10005672	Ga0265297_100056729
3300032144	Ga0315910_10000501	Ga0315910_100005015
3300017989	Ga0180432_10038767	Ga0180432_100387676
3300009095	Ga0079224_100015105	Ga0079224_1000151052
3300031227	Ga0307928_10012484	Ga0307928_1001248410
3300009285	Ga0103680_10014543	Ga0103680_100145435
3300012211	Ga0137377_10000010	Ga0137377_1000001040
3300012209	Ga0137379_10192622	Ga0137379_101926221
3300019881	Ga0193707_1000489	Ga0193707_10004893
3300025154	Ga0209417_1003366	Ga0209417_100336614
3300020084	Ga0194110_10127353	Ga0194110_101273533
3300032212	Ga0316207_10000861	Ga0316207_1000086116
3300020061	Ga0193716_1000166	Ga0193716_100016656
3300029310	Ga0134545_1000164	Ga0134545_100016462
3300014059	Ga0119868_1001622	Ga0119868_100162211
3300036652	Ga0373483_012223	Ga0373483_012223_731_1900
3300024249	Ga0247676_1000043	Ga0247676_10000439
3300008065	Ga0110935_1040099	Ga0110935_10400991
3300006056	Ga0075163_10111775	Ga0075163_101117753
3300031227	Ga0307928_10027520	Ga0307928_100275207
3300010342	Ga0116252_10092187	Ga0116252_100921872
3300029288	Ga0265297_10099124	Ga0265297_100991242
3300025133	Ga0208299_1000591	Ga0208299_100059125
3300025873	Ga0209757_10000270	Ga0209757_1000027015
3300007790	Ga0105679_10744812	Ga0105679_107448121
3300014205	Ga0172380_10197792	Ga0172380_101977922
3300010338	Ga0116245_10183842	Ga0116245_101838421
3300026957	Ga0207754_100091	Ga0207754_10009175
3300026140	Ga0209917_1001346	Ga0209917_10013469
3300010232	Ga0136447_1036521	Ga0136447_10365211
3300025327	Ga0209751_10055559	Ga0209751_100555594
3300037465	Ga0394876_0008560	Ga0394876_0008560_2347_3924
3300025065	Ga0208015_1001096	Ga0208015_100109614
3300037878	Ga0374056_00666971	Ga0374056_00666971_443_1864
3300035643	Ga0314860_0099172	Ga0314860_0099172_934_2319
3300014656	Ga0180007_10102510	Ga0180007_101025102
3300014887	Ga0180302_10036755	Ga0180302_100367553
3300033405	Ga0326727_10000743	Ga0326727_1000074393
3300014656	Ga0180007_10198253	Ga0180007_101982531
3300014887	Ga0180302_10012629	Ga0180302_100126294
3300021471	Ga0190359_1053472	Ga0190359_10534721
3300022553	Ga0212124_10112368	Ga0212124_101123681
3300017959	Ga0187779_10234375	Ga0187779_102343751
3300021472	Ga0190363_1011360	Ga0190363_10113607
3300017971	Ga0180438_10024310	Ga0180438_100243104
3300022871	Ga0222628_1009593	Ga0222628_10095932
3300010343	Ga0074044_10086762	Ga0074044_100867622
3300010413	Ga0136851_10007697	Ga0136851_1000769715
3300031227	Ga0307928_10033668	Ga0307928_100336682
3300033402	Ga0326728_10000013	Ga0326728_10000013151
3300038550	Ga0436471_0118790	Ga0436471_0118790_97_1476
3300025736	Ga0207997_1043070	Ga0207997_10430701
3300038422	Ga0436472_0051262	Ga0436472_0051262_709_2022
3300006802	Ga0070749_10039907	Ga0070749_100399071
3300027627	Ga0208942_1001172	Ga0208942_10011722
3300005605	Ga0066850_10045282	Ga0066850_100452821
3300031227	Ga0307928_10041409	Ga0307928_100414093
3300020476	Ga0211715_10001280	Ga0211715_1000128011
3300024423	Ga0190286_1021249	Ga0190286_10212492
3300014887	Ga0180302_10053154	Ga0180302_100531544
3300025145	Ga0209609_10013495	Ga0209609_100134953
3300014656	Ga0180007_10020681	Ga0180007_1002068110
3300003885	Ga0063294_10003558	Ga0063294_100035583
3300020083	Ga0194111_10047241	Ga0194111_100472413
3300031227	Ga0307928_10006430	Ga0307928_1000643014
3300014204	Ga0172381_10035649	Ga0172381_100356493
3300017961	Ga0187778_10023660	Ga0187778_100236606
3300005838	Ga0008649_10000133	Ga0008649_1000013315
3300025065	Ga0208015_1000927	Ga0208015_10009276
3300025144	Ga0209725_1075955	Ga0209725_10759551
3300022546	Ga0212122_1012609	Ga0212122_10126092
3300013120	Ga0171657_1023588	Ga0171657_10235884
3300009034	Ga0115863_1352562	Ga0115863_13525621
3300032805	Ga0335078_10134568	Ga0335078_101345683
3300005936	Ga0075124_10034917	Ga0075124_100349172
3300031539	Ga0307380_10260074	Ga0307380_102600742
3300031227	Ga0307928_10012228	Ga0307928_100122286
3300035696	Ga0374055_0003814	Ga0374055_0003814_22919_24328
3300027863	Ga0207433_10028871	Ga0207433_100288716
3300027863	Ga0207433_10027636	Ga0207433_1002763610
3300027879	Ga0209169_10000095	Ga0209169_1000009510
3300017987	Ga0180431_10003616	Ga0180431_100036167
3300009285	Ga0103680_10018740	Ga0103680_100187404
3300014205	Ga0172380_10031160	Ga0172380_100311602
3300031227	Ga0307928_10020340	Ga0307928_1002034010
3300037119	Ga0373486_0024087	Ga0373486_0024087_1069_2340
3300021437	Ga0213917_1000342	Ga0213917_10003428
3300010361	Ga0126378_10005932	Ga0126378_100059325
3300037490	Ga0372951_0489243	Ga0372951_0489243_8_1150
3300031539	Ga0307380_10011222	Ga0307380_100112228
3300024433	Ga0209986_10109076	Ga0209986_101090762
3300037475	Ga0400313_0002509	Ga0400313_0002509_5391_6662
3300012353	Ga0137367_10012387	Ga0137367_100123875
3300006865	Ga0073934_10006857	Ga0073934_100068574
3300038549	Ga0436459_0000043	Ga0436459_0000043_9325_10656
3300017989	Ga0180432_10003412	Ga0180432_100034127
3300032897	Ga0335071_10041405	Ga0335071_100414054
3300037119	Ga0373486_0002596	Ga0373486_0002596_6289_7668
3300006950	Ga0075524_10000168	Ga0075524_1000016812
3300011437	Ga0137429_1014893	Ga0137429_10148932
3300006092	Ga0082021_1080360	Ga0082021_10803604
3300009540	Ga0073899_10000404	Ga0073899_1000040461
3300036853	Ga0376046_0000137	Ga0376046_0000137_27394_28719
3300032770	Ga0335085_10099327	Ga0335085_100993274
3300029183	Ga0168032_100046	Ga0168032_10004617
3300012002	Ga0153774_1110529	Ga0153774_11105292
3300004901	Ga0068517_1001792	Ga0068517_10017924
3300020228	Ga0194040_1011534	Ga0194040_10115343
3300021560	Ga0126371_10009703	Ga0126371_100097035
3300035687	Ga0372947_0000003	Ga0372947_0000003_37685_38998
3300033158	Ga0335077_10131612	Ga0335077_101316122
3300021363	Ga0193699_10000099	Ga0193699_1000009931
3300036900	Ga0376050_0099692	Ga0376050_0099692_593_1819
3300022744	Ga0228700_1027141	Ga0228700_10271411
3300031892	Ga0310893_10000002	Ga0310893_1000000241
3300017971	Ga0180438_10008419	Ga0180438_100084194
3300008516	Ga0111033_1175297	Ga0111033_11752971
3300008266	Ga0114363_1026988	Ga0114363_10269882
3300014613	Ga0180008_1060070	Ga0180008_10600701
3300009095	Ga0079224_100325311	Ga0079224_1003253112
3300038410	Ga0436476_0094452	Ga0436476_0094452_626_1966
3300027982	Ga0268433_1075065	Ga0268433_10750653
3300017825	Ga0189786_10075	Ga0189786_1007510
3300010232	Ga0136447_1022066	Ga0136447_10220663
3300007038	Ga0102672_102362	Ga0102672_1023622
3300003635	p5metav_100782	p5metav_1007821
3300026110	Ga0209945_1011265	Ga0209945_10112653
3300003631	MetavP1_100416	MetavP1_1004163
3300007238	Ga0080112_1006370	Ga0080112_10063701
3300007238	Ga0080112_1001712	Ga0080112_10017122
3300007038	Ga0102672_100360	Ga0102672_1003603
[truncated: 1,309 more rows]
