# Supplementary material for: Diversity, taxonomy, and evolution of archaeal viruses of the class Caudoviricetes
Source: PLoS Biol. 2021 Nov 9;19(11):e3001442. doi: 10.1371/journal.pbio.3001442 (PMC8651126; doi:10.1371/journal.pbio.3001442)
Supplement: S3 Table — (XLSX) [file pbio.3001442.s006.xlsx]

## Sheet: S3_Table
S3 Table Viral genome annotations
Virus	gene no.	gene locus	strand	Hhpred annotation	hit	possibility	arCOG	function	arCOG gene	arCOG annotation	COG	function	COG annotation	no. homologs	homologs in viruses
HRTV-8	1	394..945	-	HalOD1	PF18545	99.8	arCOG08980	S		Uncharacterized protein				30	the remaining viruses in Haloferacalesvirus
HRTV-8	2	1305..2081	+	terminase small subunit	COG3747	94.9								30	the remaining viruses in Haloferacalesvirus
HRTV-8	8	3088..4785	+	terminase large unit	3CPE_A	100	arCOG09550	X	TerL	Phage terminase large subunit	COG5362	X	Phage terminase large subunit	30	the remaining viruses in Haloferacalesvirus
HRTV-8	9	4800..6239	+	portal	5NGD_A	99.9					COG5511	X	Bacteriophage capsid protein	30	the remaining viruses in Haloferacalesvirus
HRTV-8	11	6526..7287	+	prohead protease	PF04586	93.6								30	the remaining viruses in Haloferacalesvirus
HRTV-8	13	7749..8264	+	lambda gpD-like head decoration protein	1VD0_A	83.9								30	the remaining viruses in Haloferacalesvirus
HRTV-8	14	8306..9262	+	MCP	1OHG_A	96.4								30	the remaining viruses in Haloferacalesvirus
HRTV-8	16	9748..10092	+	head completion protein SPP1 gp16-like	5A21_E	96.5								30	the remaining viruses in Haloferacalesvirus
HRTV-8	19	13468..13977	+	tail completion protein SPP1 gp17-like	5A21_G	92.6								30	the remaining viruses in Haloferacalesvirus
HRTV-8	20	13987..15279	+	tail sheath	3J9Q_A	100					COG3497	X	Phage tail sheath protein FI	30	the remaining viruses in Haloferacalesvirus
HRTV-8	21	15308..15853	+	tail tube	PF09393	94.6								30	the remaining viruses in Haloferacalesvirus
HRTV-8	22	15908..16378	+	tail assembly chaperone										30	the remaining viruses in Haloferacalesvirus
HRTV-8	23	16455..16691	+	tail assembly chaperone										30	the remaining viruses in Haloferacalesvirus
HRTV-8	24	16694..18514	+	tail TMP	COG5280	77.5								30	the remaining viruses in Haloferacalesvirus
HRTV-8	26	19075..20508	+	baseplate hub (central) protein Mu gp44-like	1WRU_A	98.5								30	the remaining viruses in Haloferacalesvirus
HRTV-8	27	20511..20951	+	baseplate assembly protein V	3QR8_A	99.6								30	the remaining viruses in Haloferacalesvirus
HRTV-8	28	20948..21310	+	PAAR repeat protein	4JIV_D	99.3								30	the remaining viruses in Haloferacalesvirus
HRTV-8	29	21375..21701	+	baseplate wedge protein T4 gp25-like	5IW9_A	99.1								30	the remaining viruses in Haloferacalesvirus
HRTV-8	30	21698..22933	+	baseplate wedge protein T4 gp6-like, J-like protein	5HX2_D	100	arCOG10307	X	JayE	Uncharacterized phage protein gp47/JayE, implicated in secretion of polymorphic toxins or phage assembly	COG3299	X	Uncharacterized phage protein gp47/JayE	30	the remaining viruses in Haloferacalesvirus
HRTV-8	31	22938..23591	+	phage tail protein P2 gpI-like	COG4385	99.2	arCOG10698	X	JayE	Uncharacterized phage protein gp47/JayE, implicated in secretion of polymorphic toxins or phage assembly				30	the remaining viruses in Haloferacalesvirus
HRTV-8	32	23592..25001	+	tail fiber VP1-like protein	2ZZJ_A	97.4								30	the remaining viruses in Haloferacalesvirus
HRTV-8	33	25016..26221	+	putative adhesin										30	the remaining viruses in Haloferacalesvirus
HRTV-8	35	26628..27119	+				arCOG10183	S		Uncharacterized protein				30	the remaining viruses in Haloferacalesvirus
HRTV-8	38	28401..30818	+	class II ribonucleotide diphosphate reductase (RnR)	5IM3_A	100	arCOG03713	F	NrdA	Ribonucleotide reductase associated ATP-cone domain	COG0209	F	Ribonucleotide reductase alpha subunit	30	the remaining viruses in Haloferacalesvirus
HRTV-8	41	31560..32753	+	integrase, tyrosine recombinase	6emy/100		arCOG01241	X	XerC	XerD/XerC family integrase				30	the remaining viruses in Haloferacalesvirus
HRTV-8	42	32755..33240	-	winged HTH	2MLG_A	98.8								30	the remaining viruses in Haloferacalesvirus
HRTV-8	43	33371..33661	-	HNH endonuclease	1U3E_M	99.5	arCOG03899	V		Restriction endonuclease, HNH family				10	HRTV-14,HRTV-17,HRTV-26,HRTV-24,HJTV-2,HSTV-3,HJTV-3,HRTV-15,Serpecor1
HRTV-8	44	33663..35027	-	tRNA splicing ligase RtcB	4DWR_A	100	arCOG04246	J	RtcB	RNA 3'-P ligase, RtcB family protein	COG1690	J	RNA-splicing ligase RtcB, repairs tRNA damage	30	the remaining viruses in Haloferacalesvirus
HRTV-8	49	36305..36853	-	dCTP deaminase	1XS1_A	100	arCOG04048	F	Dcd	Deoxycytidine deaminase	COG0717	F	Deoxycytidine triphosphate deaminase	30	the remaining viruses in Haloferacalesvirus
HRTV-8	50	36850..37554	-	thymidylate synthase thyX	3GWC_A	100	arCOG01883	F	THY1	Thymidylate synthase	COG1351	F	Thymidylate synthase ThyX	30	the remaining viruses in Haloferacalesvirus
HRTV-8	53	37996..38376	-				arCOG03726	S		Uncharacterized protein				2	HRTV-19,HRTV-23
HRTV-8	56	38736..41327	-	DNA polymerase, family B	5MDN_A	100	arCOG00328	L	PolB3	DNA polymerase PolB3	COG0417	L	DNA polymerase elongation subunit (family B)	30	the remaining viruses in Haloferacalesvirus
HRTV-8	65	44004..45020	-	Cas4 nuclease	4R5Q_A	99.7	arCOG00787	L		UvrD/Rep family helicase fused to exonuclease family domain	COG2887	L	RecB family exonuclease	30	the remaining viruses in Haloferacalesvirus
HRTV-8	69	45591..45977	-	Zn ribbon domain	4QIW_P	97.8								30	the remaining viruses in Haloferacalesvirus
HRTV-8	71	46345..46770	-	Zn ribbon	COG4068	97.6								30	the remaining viruses in Haloferacalesvirus
HRTV-8	72	46859..48037	-	N terminal winged helix, C terminal calcineurin-like phosphoesterase domain, ApaH type	2MLG_A, 2HY1_A	97.1, 98.7								30	the remaining viruses in Haloferacalesvirus
HRTV-8	73	48034..49272	-	N terminal AE primase small subunit, C terminal AE primase large subunit	5OF3_A, 3L9Q_B	99.9,98.3								30	the remaining viruses in Haloferacalesvirus
HRTV-8	83	53862..54929	-	SPFH(stomatin,prohibitin,flotillin,and HflK/C)superfamily	cd03405	99.9	arCOG01915	O	HflC	Membrane protease subunit, stomatin/prohibitin homolog	COG0330	O	Regulator of protease activity HflC, stomatin/prohibitin superfamily	30	the remaining viruses in Haloferacalesvirus
HRTV-8	85	55582..56067	-	LAGLIDADG endonuclease	5GKK_A	99.9	arCOG08947	L		LAGLIDADG family endonuclease				30	the remaining viruses in Haloferacalesvirus
HRTV-8	87	56833..57297	+	ERCC4 nuclease	1J23_A	99.9	arCOG04206	L	MUS81	ERCC4-type nuclease	COG1948	L	ERCC4-type nuclease	30	the remaining viruses in Haloferacalesvirus
HRTV-8	94	59432..59569	-	Zn finger	PF08274	97.7								15	HRTV-14,HRTV-17,HRTV-19,HRTV-23,HRTV-10,HRTV-22,HRTV-26,HSTV-4,HRTV-24,HJTV-2,HSTV-3,HJTV-3,HRTV-15,Hardycor2,Serpecor1
HRTV-8	96	60001..60423	-	HTH	3IVP_D	99.4								30	the remaining viruses in Haloferacalesvirus
HRTV-8	98	60596..60733	-	Zn ribbon	PF08274	96.9								4	HRTV-14,HRTV-17,HRTV-10,Serpecor1
HRTV-8	102	61599..63395	-	Rad3-related DNA helicase,SF2	6FWS_A	100	arCOG00770	K	DinG	Rad3-related DNA helicase	COG1199	L	Rad3-related DNA helicase	30	the remaining viruses in Haloferacalesvirus
HRTV-8	111	66937..67089	-	Zn ribbon	PF09855	98.2								28	HRTV-14,HRTV-17,HRTV-19,HRTV-23,HRTV-10,HRTV-18,HRTV-20,HRTV-22,HRTV-26,HSTV-4,HRTV-5,HCTV-7,HCTV-9,HCTV-11,HRTV-9,HRTV-16,HCTV-8,HCTV-10,HJTV-1,HRTV-13,HRTV-21,HRTV-24,HJTV-2,HSTV-3,HJTV-3,HRTV-15,Hardycor2,Serpecor1
HRTV-8	125	70716..71063	-	DUF4258	PF14076	98.6								30	the remaining viruses in Haloferacalesvirus
HRTV-17	37	28162..28497	+	micrococcal nuclease	4HMJ_A	99.8	arCOG03192	L		Endonuclease YncB, thermonuclease family	COG1525	L	Endonuclease YncB, thermonuclease family
HRTV-19	38	30866..33793	-	restriction modification enzyme, N terminal endonuclease domain, middle region N6_Methylase domain,C terminal TRD domain	3S1S_A	100	arCOG08990	V		Methylase subunit of restriction modification defence system	COG1002	V	Type II restriction/modification system, DNA methylase subunit YeeA	6	HRTV-23,HRTV-10,HRTV-18,HRTV-20,HRTV-22,HSTV-4
HRTV-19	42	36286..36459	-				arCOG04390	S		Uncharacterized protein containing a Zn-ribbon				6	HRTV-23,HRTV-18,HRTV-20,HRTV-22,HRTV-26,HSTV-4
HRTV-19	101	64718..64996	-				arCOG12121	S		Uncharacterized protein				8	HRTV-23,HRTV-10,HRTV-18,HRTV-20,HRTV-22,HRTV-26,HJTV-1,Serpecor1
HRTV-26	38	30825..34349	+	restriction modification enzyme, N terminal endonuclease domain, middle region N6_Methylase domain,C terminal TRD domain	3S1S_A	100	arCOG04814	V		Type II restriction enzyme, methylase subunit	COG1002	V	Type II restriction/modification system, DNA methylase subunit YeeA	2	HRTV-24, Hardycor2
HSTV-4	71	53933..54394	-	PD-(D/E)XK nuclease	PF11645	99.9	arCOG10716	S		Uncharacterized protein				3	HRTV-24,HJTV-3,HRTV-15
HRTV-5	42	32312..36178	-	restriction modification enzyme, N terminal endonuclease domain, middle region N6_Methylase domain,C terminal TRD domain	3S1S_A	100	arCOG03521	V		Type II restriction enzyme, methylase subunit	COG1002	V	Type II restriction/modification system, DNA methylase subunit YeeA	15	HCTV7,HCTV9,HCTV11,HRTV9,HRTV16,HCTV8,HCTV10,HJTV1,HRTV13,HRTV21,HF1,HF2,HSTV3,HJTV3,HRTV15
HRTV-9	39	31319..31858	-	TBP (TATA-box binding protein)	2Z8U_A	100	arCOG01764	K	SPT15	TATA-box binding protein (TBP), component of TFIID and TFIIB				1	HJTV-2
HRTV-24	41	34599..34826	-	ribosomal protein L21e	1VQ8_Q	99.6	arCOG10165	S		Uncharacterized protein				3	HSTV-3,HJTV-3,HRTV-15
HRTV-24	42	34829..34978	-	Zn finger	1QYP_A	98.9								3	HSTV-3,HJTV-3,HRTV-15
HJTV-2	42	31658..31894	-	winged HTH	2MLG_A	99.2	arCOG01683	K	ArsR	Transcriptional regulator containing HTH domain, ArsR family	COG1695	K	DNA-binding transcriptional regulator, PadR family
HJTV-2	44	32073..33407	+	N4-cytosine methyltransferase	3K08_A	98.6	arCOG00890	L		DNA modification methylase	COG0863	L	DNA modification methylase
HJTV-2	45	33404..33622	+	Trm112 RNA methyltransferase activating protein	6F5Z_D	99.1	arCOG04124	J		Trm112 RNA methyltransferase activating protein	COG2835	S	Uncharacterized conserved protein YbaR, Trm112 family
HJTV-2	46	33605..34324	-	type II restriction endonuclease Eco29kI	3MX1_A	100
HSTV-2	1	898..1785	+	terminase small subunit	COG3747	96.1								5	the remaining viruses in Mincapvirus
HSTV-2	7	2991..4763	+	terminase large subunit	3CPE_A	100	arCOG09550	X	TerL	Phage terminase large subunit				5	the remaining viruses in Mincapvirus
HSTV-2	8	4770..6287	+	portal	COG5511	99.9					COG5511	X	Bacteriophage capsid protein	5	the remaining viruses in Mincapvirus
HSTV-2	10	6571..7731	+	prohead protease	PF04586	97.2								5	the remaining viruses in Mincapvirus
HSTV-2	12	8217..8753	+	head decoration protein lambda gpD	1VD0_A	89.1								5	the remaining viruses in Mincapvirus
HSTV-2	13	8800..9774	+	MCP	1OHG_A	96.6								5	the remaining viruses in Mincapvirus
HSTV-2	15	10251..10640	+	head completion protein SPP1 gp16-like	5A21_E	95.5								5	the remaining viruses in Mincapvirus
HSTV-2	16	10647..12119	+	putative phosphatidylinositol 4-kinase	4HNE_B	99.7					COG5032	T	Phosphatidylinositol kinase or protein kinase, PI-3 family	5	the remaining viruses in Mincapvirus
HSTV-2	19	12559..13071	+	tail completion protein SPP1 gp17-like	5A21_G	94								5	the remaining viruses in Mincapvirus
HSTV-2	20	13079..14392	+	tail sheath	3J9Q_A	100								5	the remaining viruses in Mincapvirus
HSTV-2	21	14421..14942	+	tail tube	PF09393	94.2								5	the remaining viruses in Mincapvirus
HSTV-2	22	14982..15813	+	tail assembly chaperone
HSTV-2	23	14982..15515	+	tail assembly chaperone
HSTV-2	24	15817..17781	+	tail TMP	COG5280	81.6								5	the remaining viruses in Mincapvirus
HSTV-2	26	18313..19830	+	baseplate hub (central) protein Mu gp44-like	1WRU_A	98.5								5	the remaining viruses in Mincapvirus
HSTV-2	27	19879..20289	+	baseplate assembly protein V	3QR8_A	99.7								5	the remaining viruses in Mincapvirus
HSTV-2	28	20289..20654	+	PAAR repeat protein	4JIV_D	99.4								5	the remaining viruses in Mincapvirus
HSTV-2	29	20694..21017	+	baseplate wedge protein T4 gp25-like	5IW9_A	98.9								5	the remaining viruses in Mincapvirus
HSTV-2	30	21017..22231	+	baseplate wedge protein T4 gp6-like, J-like protein	5HX2_D	100	arCOG10307	X	JayE	Uncharacterized phage protein gp47/JayE, implicated in secretion of polymorphic toxins or phage assembly	COG3299	X	Uncharacterized phage protein gp47/JayE	5	the remaining viruses in Mincapvirus
HSTV-2	31	22228..23214	+	C1q domain containing protein	5KWR_A	97.4								4	HRTV-2,HRTV-11,HCTV-6,HCTV-15
HSTV-2	33	23614..24288	+	phage tail protein P2 gpI-like	COG4385	98.8	arCOG10698	X	JayE	Uncharacterized phage protein gp47/JayE, implicated in secretion of polymorphic toxins or phage assembly				5	the remaining viruses in Mincapvirus
HSTV-2	34	24295..25713	+	tail fiber VP1-like protein	2ZZJ_A	97.1								5	the remaining viruses in Mincapvirus
HSTV-2	35	25736..26776	+	putative adhesin
HSTV-2	37	27121..27627	+				arCOG10183	S		Uncharacterized protein				5	the remaining viruses in Mincapvirus
HSTV-2	41	29420..30199	-	thymidylate synthase thyX	3FNN_A	100	arCOG01883	F	THY1	Thymidylate synthase	COG1351	F	Thymidylate synthase ThyX	5	the remaining viruses in Mincapvirus
HSTV-2	44	30645..33296	-	DNA polymerase family B	KOG0969	100	arCOG00328	L	PolB3	DNA polymerase PolB3	COG0417	L	DNA polymerase elongation subunit (family B)	5	the remaining viruses in Mincapvirus
HSTV-2	48	34355..35110	-	nucleoside/nucleotide kinase	4I1U_B	99.7	arCOG01045	H	CoaE	Dephospho-CoA kinase	COG0237	H	Dephospho-CoA kinase	5	the remaining viruses in Mincapvirus
HSTV-2	51	35377..35826	-	dual specificity protein phosphatase (DUSP), tyrosine phosphatase family	2G6Z_A	99.8	arCOG03413	T	CDC14	Protein-tyrosine phosphatase	COG2453	T	Protein-tyrosine phosphatase	5	the remaining viruses in Mincapvirus
HSTV-2	52	35823..36866	-	Cas4 nuclease	4R5Q_A	99.7	arCOG00787	L		UvrD/Rep family helicase fused to exonuclease family domain	COG2887	L	RecB family exonuclease	5	the remaining viruses in Mincapvirus
HSTV-2	60	38790..39116	-	Zn ribbon	1K1F_M	99.1								5	the remaining viruses in Mincapvirus
HSTV-2	61	39223..40485	-	N terminal winged helix, C terminal calcineurin-like phosphoesterase domain, ApaH type	2MLG_A, 2HY1_A	97.1, 98.7								5	the remaining viruses in Mincapvirus
HSTV-2	62	40549..41811	-	N terminal AE primase small subunit, C terminal AE primase large subunit	5OF3_A, 3L9Q_B	99.5, 99.1								5	the remaining viruses in Mincapvirus
HSTV-2	64	41996..43477	-				arCOG07809	X		Viral primase fused to AAA DnaA like ATPAse and Zn finger domain				5	the remaining viruses in Mincapvirus
HSTV-2	72	47586..48074	-	LAGLIDADG endonuclease	1T9I_A	99.9	arCOG08947	L		LAGLIDADG family endonuclease				5	the remaining viruses in Mincapvirus
HSTV-2	74	48930..49415	+	ERCC4 nuclease	1J23_A	99.9	arCOG04206	L	MUS81	ERCC4-type nuclease	COG1948	L	ERCC4-type nuclease	5	the remaining viruses in Mincapvirus
HSTV-2	75	49735..50898	+	integrase, XerC	COG4973	100	arCOG01241	X	XerC	XerD/XerC family integrase	COG4973	L	Site-specific recombinase XerC	5	the remaining viruses in Mincapvirus
HSTV-2	77	51077..51499	-	transcriptional regulator, cro/C1 type HTH domain	4NDW_A	98.6								5	the remaining viruses in Mincapvirus
HSTV-2	83	52871..54235	-	DUF932	PF06067	99.5	arCOG09003	S		Uncharacterized protein				5	the remaining viruses in Mincapvirus
HSTV-2	93	58037..60835	-	HSP90 chaperone protein	1Y4U_A	99.8					COG0326	O	Molecular chaperone, HSP90 family	5	the remaining viruses in Mincapvirus
HCTV-6	52	36969..37622	-	HNH endonuclease	5H0M_A	97.3								1	HCTV-15
HRTV-7	50	34586..35251	-	N terminal HTH,C terminal HNH endonuclease	2LVS_A,5H0M_A	98.7,98.9	arCOG03898	V	McrA	Restriction endonuclease, McrA/HNH family
HRTV-7	85	54610..55254	-	LAGLIDADG endonuclease	PF03161	99.9
HRTV-25	4	1005..1745	+	terminase small subunit	PF05119.12	96.1
HRTV-25	7	2605..7314	+	laminin G domain	4QVS_A	98.6
HRTV-25	8	7307..7645	+	baseplate upper protein BppU N terminal domain	3UH8_A	99.5
HRTV-25	10	7860..9560	+	terminase large subunit	3CPE_A	100	arCOG09550	X	TerL	Phage terminase large subunit	COG4626	X
HRTV-25	11	9572..11011	+	portal	COG5511	99.9					COG5511	X	Bacteriophage capsid protein
HRTV-25	13	11292..11930	+	prohead protease	PF04586	97.5
HRTV-25	15	12459..12929	+	putative lambda gpD-like head decoration protein	6QYY_D	97.4
HRTV-25	16	12967..13947	+	MCP	1OHG_A	96.6
HRTV-25	18	14378..14737	+	head completion protein SPP1 gp16-like	5A21_E	99.4
HRTV-25	22	16998..17510	+	tail completion protein SPP1 gp17-like	5A21_G	95.2
HRTV-25	23	17542..18837	+	tail sheath	5LI4_A	100	arCOG11414	X		Phage tail sheath protein
HRTV-25	24	18896..19312	+	tail tube	PF09393	98.2
HRTV-25	25	19356..20043	+	tail assembly chaperone
HRTV-25	26	19356..19832	+	tail assembly chaperone
HRTV-25	27	20062..22425	+	tail TMP	COG5280	75.8
HRTV-25	29	22874..24202	+	baseplate hub (central) protein Mu gp44-like	1WRU_A	99.9
HRTV-25	30	24202..24711	+	baseplate assembly protein V	3QR8_A	99.7
HRTV-25	31	24877..25197	+	baseplate wedge protein T4 gp25-like	5IW9_A	98.8
HRTV-25	32	25200..26423	+	baseplate wedge protein T4 gp6-like, J-like protein	5hx2_D	100	arCOG10307	X	JayE	Uncharacterized phage protein gp47/JayE, implicated in secretion of polymorphic toxins or phage assembly	COG3299	X	Uncharacterized phage protein gp47/JayE
HRTV-25	33	26427..27080	+	phage tail protein P2 gpI-like	PF09684	98.9	arCOG10698	X	JayE	Uncharacterized phage protein gp47/JayE, implicated in secretion of polymorphic toxins or phage assembly
HRTV-25	36	28989..29549	+				arCOG10183	S		Uncharacterized protein
HRTV-25	39	29935..30978	-	integrase, XerC	COG4973	100	arCOG01250	X	XerC	XerD/XerC family integrase	COG4973	L	Site-specific recombinase XerC
HRTV-25	40	31401..32081	-	thymidylate synthase thyX	3FNN_A	100	arCOG01883	F	THY1	Thymidylate synthase	COG1351	F	Thymidylate synthase ThyX
HRTV-25	41	32098..32244	-	DUF1289	PF06945	99.2					COG3313	R	Predicted Fe-S protein YdhL, DUF1289 family
HRTV-25	42	32245..32352	-	Zn finger, C4 type	PF11781	98.1	arCOG07584	S		Uncharacterized protein
HRTV-25	44	32506..32652	-	Zn finger	2LVH_A	97.5
HRTV-25	45	32652..35135	-	DNA polymerase,family B	2GV9_A	100	arCOG00328	L	PolB3	DNA polymerase PolB3	COG0417	L	DNA polymerase elongation subunit (family B)
HRTV-25	47	35620..36591	-	Cas4 nuclease	4R5Q_A	99.7	arCOG00787	L		UvrD/Rep family helicase fused to exonuclease family domain	COG2887	L	RecB family exonuclease
HRTV-25	50	36978..37136	-	Zn finger	4QIW_P	99
HRTV-25	53	37696..37884	-	Zn finger	4QIW_P	98.6
HRTV-25	56	38310..38648	-	haloacid dehalogenase (HAD) superfamily protein	1XPJ_C	99.3					COG0647	F	Ribonucleotide monophosphatase NagD, HAD superfamily
HRTV-25	59	39253..39720	-	Zn finger, TFIIB type	4BBR_M	98.6	arCOG01981	K
HRTV-25	61	39884..41098	-	N-terminal winged helix, C-terminal calcineurin-like phosphoesterase domain, ApaH type	2MLG_A, 6HMS_A	97.1, 99.4
HRTV-25	62	41193..42410	-	N terminal AE primase small subunit, C terminal AE primase large subunit	5OF3_A, 3L9Q_B	99.8, 98.7
HRTV-25	64	42588..44135	-				arCOG07809	X		Viral primase fused to AAA DnaA like ATPAse and Zn finger domain
HRTV-25	70	46297..46794	-	LAGLIDADG endonuclease	1T9I_A	99.3	arCOG08947	L		LAGLIDADG family endonuclease
HRTV-25	73	47568..48038	+	ERCC4 nuclease	1J23_A	99.9	arCOG00872	L	MPH1	ERCC4-like helicase	COG1948	L	ERCC4-type nuclease
HRTV-25	98	56934..57560	-	Predicted Zn-dependent metalloprotease, SprT family	6MDW_A	99.8	arCOG08163	E	SprT	Zn-dependent metalloprotease, SprT family	COG3091	R	Predicted Zn-dependent metalloprotease, SprT family
HRTV-27	3	1395..2168	+	terminase small subunit	PF05119.12	90
HRTV-27	4	2306..2614	+				arCOG04781	S		Uncharacterized protein
HRTV-27	6	2891..4606	+	terminase large subunit	3CPE_A	100	arCOG09550	X	TerL	Phage terminase large subunit	COG4373	X	Mu-like prophage FluMu protein gp28
HRTV-27	7	4618..6084	+	portal	COG5511	99.9	arCOG11199	X		Phage portal protein	COG5511	X	Phage portal protein, lambda family
HRTV-27	9	6355..7017	+	prohead protease	PF04586	99.2
HRTV-27	11	7541..8002	+	putative lambda gpD-like head decoration protein	6QYY_D	98
HRTV-27	12	8073..9002	+	MCP	1OHG_A	99.5
HRTV-27	15	9816..10169	+	head completion protein SPP1 gp16-like	5A21_E	99.5
HRTV-27	16	10169..10588	+	HK97 gp10-like	PF04833	98.8
HRTV-27	18	10749..11258	+	tail completion protein SPP1 gp17-like	5A21_G	96.1
HRTV-27	19	11317..12609	+	tail sheath	5LI4_A	100					COG3497	X	Phage tail sheath protein FI
HRTV-27	20	12642..13037	+	tail tube	PF09393	98.2
HRTV-27	21	13063..13903	+	tail assembly chaperone
HRTV-27	22	13063..13587	+	tail assembly chaperone
HRTV-27	23	13912..15384	+	tail TMP	COG412	79.2
HRTV-27	25	15877..17163	+	baseplate hub (central) protein Mu gp44-like	1WRU_A	99.9
HRTV-27	26	17153..17626	+	baseplate assembly protein V	3QR8_A	99.8
HRTV-27	28	18893..19216	+	baseplate wedge protein T4 gp25-like	5IW9_A	99.1
HRTV-27	29	19217..20464	+	baseplate wedge protein T4 gp6-like, J-like protein	5HX2_D	100	arCOG10307	X	JayE	Uncharacterized phage protein gp47/JayE, implicated in secretion of polymorphic toxins or phage assembly	COG3299	X	Uncharacterized phage protein gp47/JayE
HRTV-27	30	20464..21087	+	phage tail protein P2 gpI-like	PF09684	99.1	arCOG10698	X	JayE	Uncharacterized phage protein gp47/JayE, implicated in secretion of polymorphic toxins or phage assembly
HRTV-27	32	21624..22718	+	glycine rich protein	PF12810	99.8
HRTV-27	33	22718..23278	+				arCOG10183	S		Uncharacterized protein
HRTV-27	36	24020..25366	+	integrase, XerC	5HXY_A	99.9	arCOG01242	X	XerC	XerD/XerC family integrase	COG4973	L	Site-specific recombinase XerC
HRTV-27	41	26055..26606	-	N6-adenine methyltransferase	PF05869	99.9	arCOG12278	L	Dam	DNA N-6-adenine-methyltransferase
HRTV-27	45	27310..28137	-	N6-adenine methyltransferase	1G60_A	99.9	arCOG00115	L		DNA modification methylase	COG0863	L	DNA modification methylase
HRTV-27	46	28130..30565	-	DNA polymerase,family B	2GV9_A	100	arCOG00328	L	PolB3	DNA polymerase PolB3	COG0417	L	DNA polymerase elongation subunit (family B)
HRTV-27	48	31245..32189	-	Cas4 nuclease	4R5Q_A	99.7	arCOG00787	L		UvrD/Rep family helicase fused to exonuclease family domain	COG2887	L	RecB family exonuclease
HRTV-27	49	32189..32785	-	HNH endonuclease	1U3E_M	99.3	arCOG08099	V		HNH family endonuclease
HRTV-27	51	32969..33232	-	Zn finger	2NB9_A	95.1
HRTV-27	56	34526..35089	-	N terminal HTH domain, C terminal HNH motif	PF01710, 1U3E_M	98.7, 99.4	arCOG03899	V		HNH family endonuclease
HRTV-27	58	35272..35622	-	haloacid dehalogenase (HAD) superfamily protein	1XPJ_C	99.5
HRTV-27	60	35897..36286	-	Zn finger, TFIIB type	4BBR_M	98.6
HRTV-27	61	36283..37476	-	N terminal winged helix, C terminal calcineurin-like phosphoesterase domain, ApaH type	2MLG_A, 2HY1_A	97.1, 98.7	arCOG04455	L	HYS2	Archaeal DNA polymerase II, small subunit/DNA polymerase delta, subunit B	COG1522	K	DNA-binding transcriptional regulator, Lrp family
HRTV-27	62	37560..38801	-	N terminal AE primase small subunit, C terminal AE primase large subunit	5OF3_A/99.8; 3L9Q_B/98.7
HRTV-27	63	38798..40282	-				arCOG07809	X		Viral primase fused to AAA DnaA like ATPAse and Zn finger domain
HRTV-27	67	41043..41171	-	Zn finger	2NB9_A/96.2
HRTV-27	72	43325..43840	-	LAGLIDADG endonuclease	1T9I_A	99.3	arCOG08947	L		LAGLIDADG family endonuclease
HRTV-27	75	44700..45137	+	ERCC4 nuclease	1J23_A	99.9	arCOG00872	L	MPH1	ERCC4-like helicase	COG1948	L	ERCC4-type nuclease
HRTV-27	80	46084..46311	-	DUF5049	PF16468	99.8
HRTV-27	83	47066..47182	-	Zn finger	PF09723	98.4
HRTV-27	104	53691..53807	-	Zn finger	PF03966	98.8
HVTV-1	2	1144..1308	-	Zn ribbon	PF08792	95.6								1	HVTV-2
HVTV-1	4	1676..1828	-	Zn finger, C2H2	2LVH_A	98.8								4	the remaining viruses in Druskaviridae
HVTV-1	10	2789..3031	-	Zn finger, C4 type	1VQ8_Z	98.5								3	HVTV-2,HCTV-1,HCTV-16
HVTV-1	13	3695..3883	-	Zn ribbon	PF13719	97.9								4	the remaining viruses in Druskaviridae
HVTV-1	19	5267..5572	+	Zn finger	PF01096	98.3								4	the remaining viruses in Druskaviridae
HVTV-1	21	5957..8938	+	N terminal ribonucleotide diphosphate reductase (RnR), C terminal TSCPD domain	3K8T_A, PF12637	100, 98.8	arCOG04276	F	NrdA	Ribonucleotide reductase, alpha subunit	COG0209	F	Ribonucleotide reductase alpha subunit	4	the remaining viruses in Druskaviridae
HVTV-1	27	11780..13096	+	HTH	4U7B_G	98.6								4	the remaining viruses in Druskaviridae
HVTV-1	33	14659..15150	+	HNH endonuclease	1U3E_M	99.8								2	HVTV-2,HCTV-5
HVTV-1	34	15170..16465	+	N terminal winged helix, C terminal calcineurin-like phosphoesterase domain, ApaH type	2MLG_A, 2HY1_A	97.1, 98.7								4	the remaining viruses in Druskaviridae
HVTV-1	35	16525..16908	-	GIY-YIG endonuclease	1ZG2_A	99.6								2	HVTV-2,HCTV-5
HVTV-1	36	16910..17491	-	5'(3')-deoxyribonucleotidase, HAD_like superfamily	4MUM_A	99.8	arCOG10136	R		HAD superfamily hydrolase	COG4502	F	5'(3')-deoxyribonucleotidase	4	the remaining viruses in Druskaviridae
HVTV-1	37	17488..18213	-	endodeoxyribonuclease I	1M0D_A	99.1								4	the remaining viruses in Druskaviridae
HVTV-1	38	18252..19157	-	thymidylate synthase thyX	3GWC_A	100	arCOG01883	F	THY1	Thymidylate synthase	COG1351	F	Thymidylate synthase ThyX	4	the remaining viruses in Druskaviridae
HVTV-1	39	19382..20122	-	transcriptional regulator, AraC family	5CHH_A	99.5								4	the remaining viruses in Druskaviridae
HVTV-1	40	20125..20697	-	Holliday juction resolvase	2FCO_B	99.8	arCOG04970	L		Vsr-like endonucleases, PD-DExK superfamily				4	the remaining viruses in Druskaviridae
HVTV-1	41	20699..21184	-	HNH endonuclease	1U3E_M	99.8								2	HVTV-2,HCTV-5
HVTV-1	43	21453..21764	-	MazG-like pyrophosphohydrolase	2YF4_D	99.6	arCOG01084	R	MazG	Predicted pyrophosphatase	COG1694	V	NTP pyrophosphatase, house-cleaning of non-canonical NTPs	4	the remaining viruses in Druskaviridae
HVTV-1	46	22038..22724	-	ERCC4 nuclease	2BGW_B	100	arCOG00872	L	MPH1	ERCC4-like helicase	COG1948	L	ERCC4-type nuclease	4	the remaining viruses in Druskaviridae
HVTV-1	48	22848..23000	-	Zn ribbon	PF08274	96.6	arCOG06449	S		Zinc finger protein				4	the remaining viruses in Druskaviridae
HVTV-1	53	24346..24822	-	HNH endonuclease	1U3E_M	99.8								2	HVTV-2,HCTV-5
HVTV-1	57	25607..27838	-	CobT, cobalamin biosynthesis protein	COG4547	99.9	arCOG02900	V		Predicted toxin of RNase A family, contains vWA domain	COG4548	P	Nitric oxide reductase activation protein	2	HVTV-2,HCTV-5
HVTV-1	59	28126..29463	-	CobS, cobalamin biosynthesis protein	5C3C_A	99.8	arCOG00441	N	GvpN	MoxR-like ATPase	COG0714	R	MoxR-like ATPase	4	the remaining viruses in Druskaviridae
HVTV-1	63	30610..31035	-	HNH endonuclease	1U3E_M	99.7	arCOG03899	V		Restriction endonuclease, HNH family				2	HVTV-2,HCTV-5
HVTV-1	65	31534..32250	-	Predicted Zn-dependent metalloprotease, SprT family	COG3091	99.8	arCOG08163	E	SprT	Zn-dependent metalloprotease, SprT family	COG3091	R	Predicted Zn-dependent metalloprotease, SprT family	4	the remaining viruses in Druskaviridae
HVTV-1	69	33803..34963	-				arCOG08903	S		Uncharacterized protein				4	the remaining viruses in Druskaviridae
HVTV-1	70	34966..35565	-	GTP cyclohydrolase I	4UQF_G	100	arCOG04542	H	FolE	GTP cyclohydrolase I	COG0302	H	GTP cyclohydrolase I	4	the remaining viruses in Druskaviridae
HVTV-1	72	35777..35899	-				arCOG10374	S		Uncharacterized protein				3	HVTV-2,HCTV-5,HCTV-1
HVTV-1	73	35902..36687	-	QueE, 7-carboxy-7-deazaguanine synthase	4NJH_B	99.9	arCOG02173	O	NrdG	Organic radical activating enzyme	COG0602	R	Organic radical activating enzyme	4	the remaining viruses in Druskaviridae
HVTV-1	76	37077..37538	-	QueD, 6-pyruvoyl tetrahydropterin synthase	1Y13_A	99.9	arCOG02172	H	QueD	6-pyruvoyl-tetrahydropterin synthase	COG0720	H	6-pyruvoyl-tetrahydropterin synthase	4	the remaining viruses in Druskaviridae
HVTV-1	77	37535..38299	-	QueC, queuosine biosynthesis protein	2PG3_A	99.9	arCOG00039	J	QueC	7-cyano-7-deazaguanine synthase (queuosine biosynthesis)	COG0603	J	7-cyano-7-deazaguanine synthase (queuosine biosynthesis)	4	the remaining viruses in Druskaviridae
HVTV-1	78	38357..38845	-	HNH endonuclease	1U3E_M	99.7	arCOG03899	V		Restriction endonuclease, HNH family				2	HVTV-2,HCTV-5
HVTV-1	82	39808..40269	-	QueF-L, NADPH-dependent 7-cyano-7deazaguanine reductase	5UDG_A	100	arCOG04210	J	QueFC	NADPH-dependent 7-cyano-7-deazaguanine reductase QueF, C-terminal domain, T-fold superfamily	COG0780	J	NADPH-dependent 7-cyano-7-deazaguanine reductase QueF, C-terminal domain, T-fold superfamily	4	the remaining viruses in Druskaviridae
HVTV-1	87	42444..43697	-	replication factor C (RFC), clamp loader, large subunit	1SXJ_A	99.3	arCOG00470	L	RFCL	Clamp loader ATPase, large subunit	COG0470	L	DNA polymerase III, delta prime subunit	4	the remaining viruses in Druskaviridae
HVTV-1	88	43663..44133	-	LAGLIDADG endonuclease	1T9I_A	99.9	arCOG08947	L		LAGLIDADG family endonuclease				1	HVTV-2
HVTV-1	89	44172..45023	-	N6-adenine methyltransferase	2G1P_A	100	arCOG03416	L	Dam	Site-specific DNA methylase	COG0338	L	Site-specific DNA-adenine methylase	2	HVTV-2,HCTV-5
HVTV-1	90	45026..45523	-	acetyltransferase, GNAT family	5JTF_A	99.9	arCOG00826	K	WecD	Acetyltransferase (GNAT) family	COG0454	KR	N-acetyltransferase, GNAT superfamily (includes histone acetyltransferase HPA2)	4	the remaining viruses in Druskaviridae
HVTV-1	91	45517..48258	-	DNA polymerase, family B	5MDN_A	100	arCOG00328	L	PolB3	DNA polymerase PolB3	COG0417	L	DNA polymerase elongation subunit (family B)	4	the remaining viruses in Druskaviridae
HVTV-1	92	48280..48576	-	HNH endonuclease	5H0M_A	98.9	arCOG03898	V	McrA	Restriction endonuclease, McrA/HNH family	COG3183	V	Predicted restriction endonuclease, HNH family	4	the remaining viruses in Druskaviridae
HVTV-1	93	48580..49383	-	Cas4 nuclease	4R5Q_A	99.8	arCOG00787	L		UvrD/Rep family helicase fused to exonuclease family domain	COG2887	L	RecB family exonuclease	4	the remaining viruses in Druskaviridae
HVTV-1	96	49881..50864	-	replication factor C (RFC), clamp loader, small subunit	1SXJ_A	99.3	arCOG00469	L	RFCS	Clamp loader ATPase, small subunit	COG2812	L	DNA polymerase III, gamma/tau subunits	4	the remaining viruses in Druskaviridae
HVTV-1	98	51115..51702	-	thymidylate kinase	5X86_A	99.9	arCOG01891	F	Tmk	Thymidylate kinase	COG0125	F	Thymidylate kinase	4	the remaining viruses in Druskaviridae
HVTV-1	100	52161..53309	-	N terminal AE primase small subunit, C terminal AE primase large subunit	5OF3_A, 3L9Q_B	99.6, 99.2	arCOG03013	L	PRI2	Eukaryotic-type DNA primase, large subunit				4	the remaining viruses in Druskaviridae
HVTV-1	101	53324..54181	-	DNA polymerase sliding clamp, PCNA	1U7B_A	96.4								4	the remaining viruses in Druskaviridae
HVTV-1	102	54174..54671	-				arCOG03131	L		Predicted DNA repair protein, contains HHH and RNaseH-like domain				4	the remaining viruses in Druskaviridae
HVTV-1	103	54664..56214	-	AAA domain-containing protein	PF13479.7	98.5								4	the remaining viruses in Druskaviridae
HVTV-1	105	57489..58400	+	RadA-like, DNA repair and recombinase	3LDA_A	100	arCOG00415	L	RadA	RecA/RadA recombinase, contains N-terminal HHH domain				4	the remaining viruses in Druskaviridae
HVTV-1	108	59003..59665	+	HTH domain-containing protein	2RAS_A	98.4								4	the remaining viruses in Druskaviridae
HVTV-1	109	59662..60306	+	HNH endonuclease	5H0M_A	97.3	arCOG03898	V	McrA	Restriction endonuclease, McrA/HNH family				4	the remaining viruses in Druskaviridae
HVTV-1	110	60303..61748	+	terminase large subunit	5OE8_A	100					COG1783	X	Phage terminase large subunit	4	the remaining viruses in Druskaviridae
HVTV-1	111	61742..62368	+	HNH endonuclease	5H0M_A		arCOG03898	V	McrA	Restriction endonuclease, McrA/HNH family				4	the remaining viruses in Druskaviridae
HVTV-1	112	62368..64236	+	portal	3KDR_A	99.9								4	the remaining viruses in Druskaviridae
HVTV-1	114	67378..68610	+	phage Mu gpF-like protein	COG2369	99.6	arCOG09510	X		Phage protein containing C-terminal domain related to phage head morphogenesis Mu gpF-like	COG2369	S	Uncharacterized conserved protein, contains phage Mu gpF-like domain	4	the remaining viruses in Druskaviridae
HVTV-1	115	68622..72563	+	N terminal Zeta toxin domain (P-loop containing nucleoside triphosphate hydrolases superfamily), C terminal ADP ribosyltransferase domain	1GVN_D, 1QS2_A	99.4, 97.1					COG4185	R	Predicted ABC-type ATPase	4	the remaining viruses in Druskaviridae
HVTV-1	117	73018..73512	-	LAGLIDADG endonuclease	5GKK_A	99.9								2	HVTV-2,HCTV-5
HVTV-1	118	73742..73933	+	Zn finger	COG4530	97.7								4	the remaining viruses in Druskaviridae
HVTV-1	119	73933..75846	+	prohead protease	COG3740	99.8					COG3740	X	Phage head maturation protease	4	the remaining viruses in Druskaviridae
HVTV-1	120	75862..77235	+	MCP	5LII_P	97.1								4	the remaining viruses in Druskaviridae
HVTV-1	125	78737..79417	+				arCOG13452	S		Uncharacterized protein				4	the remaining viruses in Druskaviridae
HVTV-1	128	80516..81529	+	tail tube	5NGJ_A	99.4								2	HVTV-2,HCTV-5
HVTV-1	129	81584..82338	+	tail assembly chaperone
HVTV-1	130	81584..82000	+	tail assembly chaperone
HVTV-1	131	82340..83782	+	tail TMP	COG5412	99.2								2	HVTV-2,HCTV-5
HVTV-1	133	84241..85671	+	baseplate hub (central) protein Mu gp44-like	1WRU_A	99.7					COG3500	X	Phage protein D	2	HVTV-2,HCTV-5
HVTV-1	134	85664..86503	+				arCOG06334	E		Predicted metalloprotease, contains C-terminal PDZ domain				2	HVTV-2,HCTV-5
HVTV-1	136	87506..89080	+	T4 gp9/gp10-like baseplate protein	1S2E_B	88.9								2	HVTV-2,HCTV-5
HVTV-1	137	89077..90180	+	Laminin G domain containing protein	3VUO_A	99.2	arCOG06661	M		Peptidase associated domain (PEGA) containing protein				2	HVTV-2,HCTV-5
HVTV-1	143	91889..92413	-	LAGLIDADG endonuclease	3C0W_A	100								2	HVTV-2,HCTV-5
HVTV-1	145	92787..93215	+	RNase H1	4E19_A	99.5	arCOG02942	L	RnhA	Ribonuclease HI	COG0328	L	Ribonuclease HI	4	the remaining viruses in Druskaviridae
HVTV-1	147	94224..94850	+	HNH endonuclease	1U3E_M	99.7								2	HVTV-2,HCTV-5
HVTV-1	153	96050..96235	+	Zn finger	1QXF_A	98.5								4	the remaining viruses in Druskaviridae
HVTV-1	157	97295..97939	-	dCTP deaminase	1XS1_A	100	arCOG04048	F	Dcd	Deoxycytidine deaminase	COG0717	F	Deoxycytidine triphosphate deaminase	4	the remaining viruses in Druskaviridae
HVTV-1	158	98038..98367	+	DUF3307	PF11750	99.9	arCOG10669	S		Uncharacterized membrane protein				2	HVTV-2,HCTV-5
HVTV-1	173	100906..101463	+	LAGLIDADG endonuclease	3C0W_A	100								2	HVTV-2,HCTV-5
HCTV-5	45	22390..23850	-	tRNA splicing ligase RtcB	4DWR_A	100	arCOG04246	J	RtcB	RNA 3'-P ligase, RtcB family protein	COG1690	J	RNA-splicing ligase RtcB, repairs tRNA damage	2	HCTV-1,HCTV-16
HCTV-5	109	65222..66190	+	ADP ribosyltransferase	1QS2_A	99.8
HCTV-5	112	67992..69929	+	sialidase	4Q6K_A	99.7					COG4409	GM	Neuraminidase (sialidase)
HCTV-5	113	69989..70690	-	integrase, tyrosine recombinase, XerD	5HXY_A	99.9	arCOG06451	X	XerC	XerD/XerC family integrase	COG4973	L	Site-specific recombinase XerC
HCTV-5	143	93964..94341	-	HNH endonuclease	6GHC_A	98.5								1	HCTV-16
HCTV-1	3	1267..1512	-				arCOG12172	S		Uncharacterized membrane protein				1	HCTV-16
HCTV-1	4	1502..1765	-				arCOG10239	S		Uncharacterized membrane protein
HCTV-1	6	2182..2445	-	DUF5049	PF16468.6	99.4
HCTV-1	20	5945..6142	-	Zn ribbon	PF11494	95								1	HCTV-16
HCTV-1	21	6139..6333	-	Zn finger	PF08274.13	97.3								1	HCTV-16
HCTV-1	35	16632..17000	+				arCOG04781	S		Uncharacterized protein				1	HCTV-16
HCTV-1	37	17634..17843	-	DUF1660	PF07874	98.7								1	HCTV-16
HCTV-1	42	21963..22373	+	BppU N terminal domain	PF10651	98.9								1	HCTV-16
HCTV-1	56	28638..30827	-	Cobalamin biosynthesis protein CobT	COG4547	99.9					COG4548	P	Nitric oxide reductase activation protein	1	HCTV-16
HCTV-1	66	37446..38141	-	PurR-regulated membrane protein YhhQ	COG1738	100	arCOG04284	R	yhhQ	Uncharacterized member of the PurR regulon	COG1738	S	Uncharacterized PurR-regulated membrane protein YhhQ, DUF165 family	1	HCTV-16
HCTV-1	79	44218..44463	-	Zn finger	2LVH_A	98.4								1	HCTV-16
HCTV-1	83	46366..46527	-	Xanthosine utilization system component, XapX domain	COG4317	99.7	arCOG06356	F		Xanthosine utilization system component, XapX domain	COG4317	F	Xanthosine utilization system component, XapX domain	1	HCTV-16
HCTV-1	118	80510..81058	+				arCOG11797	S		Uncharacterized protein				1	HCTV-16
HCTV-1	121	81834..82814	+	tail tube protein	5NGJ_A	99	arCOG11799	S		Uncharacterized protein				1	HCTV-16
HCTV-1	122	82817..83386	+	tail assembly chaperone	PF06222	85.7								1	HCTV-16
HCTV-1	123	82817..83544	+	tail assembly chaperone	PF06222	85.6								1	HCTV-16
HCTV-1	126	84476..86338	+	tail TMP	COG3941	94.6								1	HCTV-16
HCTV-1	127	86338..88431	+	baseplate hub (central) protein Mu gp44-like	1WRU_A	99.7								1	HCTV-16
HCTV-1	129	89757..92894	+	poly-gamma-glutamate hydrolase domain containing protein	PF05908	99.9					COG4195	X	Phage-related replication protein YjqB, UPF0714/DUF867 family	1	HCTV-16
HCTV-16	8	2376..2531	-	Zn finger, C2H2	2LVH_A	99
HCTV-16	49	24105..25235	-	C5-cytosine methyltransferase	4WXX_A	100	arCOG04157	L	Dcm	Site-specific DNA methylase	COG0270	L	Site-specific DNA-cytosine methylase
HATV-2	2	530..1321	+				arCOG08199	S		Uncharacterized protein
HATV-2	5	2378..4186	+	terminase large subunit	3CPE_A	100
HATV-2	8	5961..6311	+	baseplate upper protein, BppU N terminal domain	3UH8_A	99.2
HATV-2	9	6314..8023	+	portal	5NGD_A	99.7					COG3567	S	Uncharacterized protein
HATV-2	11	8508..10073	+	prohead protease	PF04586	88.8	arCOG14944	S		Uncharacterized protein
HATV-2	16	12424..12789	+	head completion protein SPP1 gp16-like	5A21_E	96.7
HATV-2	17	12786..13331	+	Mu gpG-like	COG5005	99.2
HATV-2	19	13896..15209	+	tail sheath	5LI4_B	100					COG3497	X	Phage tail sheath protein FI
HATV-2	20	15222..15665	+	tail tube	6GKX_A	92
HATV-2	21	15886..16706	+	tail assembly chaperone
HATV-2	22	15886..16500	+	tail assembly chaperone
HATV-2	23	16854..18446	+	tail TMP	COG5280	91.5
HATV-2	25	18931..20589	+	baseplate hub (central) protein Mu gp44-like	1WRU_A	95.8
HATV-2	26	20600..21517	+	baseplate assembly protein V	4S37_A	96.7
HATV-2	27	21544..21879	+	baseplate wedge protein T4 gp25-like	5IW9_A	98.7
HATV-2	28	21880..23700	+	baseplate wedge protein T4 gp6-like, J-like protein	5HX2_D	100	arCOG10307	X	JayE	Uncharacterized phage protein gp47/JayE, implicated in secretion of polymorphic toxins or phage assembly	COG3299	X	Uncharacterized phage protein gp47/JayE
HATV-2	29	23704..24918	+	legume-like lectin domain-containing protein	1GV9_A	96.5	arCOG10698	X	JayE	Uncharacterized phage protein gp47/JayE, implicated in secretion of polymorphic toxins or phage assembly
HATV-2	32	26623..27204	+				arCOG10183	S		Uncharacterized protein
HATV-2	34	27630..28568	+	PD-(D/E)XK nuclease, AddAB-type	6PPU_A	99.2
HATV-2	40	29864..30415	-	Holliday junction resolvase	1OB8_A	99.5	arCOG00919	L		Holliday junction resolvase, archaeal type
HATV-2	43	31177..31689	-	Holliday junction resolvase	PF01870	96.5
HATV-2	46	32499..35228	-	DNA polymerase family B	2GV9_A	100	arCOG00328	L	PolB3	DNA polymerase PolB3	COG0417	L	DNA polymerase elongation subunit (family B)
HATV-2	47	35349..35750	-	T5orf172 domain protein	PF10544	99.7					COG4479	S	Uncharacterized protein YozE, UPF0346 family
HATV-2	51	36531..37103	-	nucleoside deoxyribosyltransferase	4MEJ_B	99.7
HATV-2	52	37140..37274	-	Zn finger	1VD4_A	98.6
HATV-2	58	38983..39357	-	PD-(D/E)XK nuclease	2OST_B	99.9	arCOG10716	S		Uncharacterized protein
HATV-2	61	39716..40339	-	thymidylate kinase	5X86_A	99.9	arCOG01891	F	Tmk	Thymidylate kinase	COG0125	F	Thymidylate kinase
HATV-2	80	46983..47396	-	PD-(D/E)XK nuclease	2OST_B	99.8	arCOG10716	S		Uncharacterized protein
HATV-2	83	47907..48044	-	Zn finger	4QIW_P	99.4
HATV-2	88	49468..49704	-				arCOG10239	S		Uncharacterized membrane protein
HATV-2	90	50249..50413	-	Zn finger	1K81_A	98.9
HATV-2	92	51035..51664	+	Predicted Zn-dependent metalloprotease, SprT family	COG3091	98.9	arCOG08163	E	SprT	Zn-dependent metalloprotease, SprT family
HATV-2	93	51695..52249	+	N terminal HTH, C terminal HNH endonuclease	2LVS_A, 5H0M_A	98.6, 99.1	arCOG03898	V	McrA	Restriction endonuclease, McrA/HNH family	COG3440	V	Predicted restriction endonuclease
HATV-2	94	52371..52787	+				arCOG06669	S		Uncharacterized protein
HATV-2	95	52818..53285	+	Predicted Zn-dependent metalloprotease, SprT family	COG3091	95.8	arCOG08163	E	SprT	Zn-dependent metalloprotease, SprT family
HATV-2	99	54069..54470	+	MaoC-like dehydratase	4RLJ_B	99.8	arCOG00778	I	MaoC	Acyl dehydratase	COG2030	I	Acyl dehydratase
HATV-2	110	57847..58041	+	Zn ribbon	PF14369	94
HATV-2	118	60324..60956	+	endonuclease III	COG1059	99.9
HATV-2	122	61712..61828	+	Zn finger	cd13946	94.4
HATV-2	124	62178..62450	+	Zn ribbon	PF13717	95.9
HGTV-1	3	961..1569	+	terminase small subunit	COG3747	86.2	arCOG09210	X		Terminase small subunit
HGTV-1	4	1572..1940	+				arCOG04781	S		Uncharacterized protein
HGTV-1	5	1933..3246	+	terminase large subunit	4IDH_A	100	arCOG09550	X	TerL	Phage terminase large subunit	COG4373	X	Mu-like prophage FluMu protein gp28
HGTV-1	6	3250..3603	+	baseplate upper protein, BppU N terminal domain	3UH8_A	99.3
HGTV-1	7	3605..5821	+	N terminal portal, C terminal phage Mu gpF-like domain	5NGD_D, PF04233	99.9, 99.6					COG2369	S	Uncharacterized conserved protein, contains phage Mu gpF-like domain
HGTV-1	8	5847..6587	+	hypervirulence associated protein, TUDOR domain containing protein	4P5N_B	95.3	arCOG12103	S		Uncharacterized protein
HGTV-1	11	8822..11488	+	prohead protease	5JBl_A	95.1	arCOG14944	S		Uncharacterized protein
HGTV-1	13	11995..12831	+	MCP	1OHG_A	99.9					COG4653	X	Predicted phage phi-C31 gp36 major capsid-like protein
HGTV-1	14	12894..13319	+	Mu gp36-like protein	COG4387	86.1
HGTV-1	16	13842..14402	+	tail completion protein SPP1 gp17-like	5A21_G	90.1
HGTV-1	17	14463..15818	+	tail sheath protein	5LI4_A	100	arCOG11414	X		Phage tail sheath protein
HGTV-1	18	15830..16231	+	tail tube	PF09393	97.4
HGTV-1	21	17062..20013	+	tail TMP	COG5412	99.2
HGTV-1	22	20021..20650	+	phage P2 GpU domain containing protein	PF06995	77.3
HGTV-1	23	20650..21900	+	baseplate hub (central) protein Mu gp44-like	1WRU_A	99.9					COG3500	X	Phage protein D
HGTV-1	24	21903..22565	+	baseplate assembly protein V	3QR8_A	99.7	arCOG10240	V	VgrG	Vgr/Rhs element, implicated in delivery of polymorphic toxins or phage assembly	COG3501	UXR	Uncharacterized conserved protein, implicated in type VI secretion and phage assembly
HGTV-1	26	23023..24432	+	baseplate wedge protein T4 gp6-like, J-like protein	5HX2_D	100	arCOG10307	X	JayE	Uncharacterized phage protein gp47/JayE, implicated in secretion of polymorphic toxins or phage assembly	COG3299	X	Uncharacterized phage protein gp47/JayE
HGTV-1	27	24433..25599	+	baseplate wedge protein T4 gp6-like, J-like protein	5HX2_D	97.7	arCOG10698	X	JayE	Uncharacterized phage protein gp47/JayE, implicated in secretion of polymorphic toxins or phage assembly
HGTV-1	28	25651..26217	+	tail-collar fibre protein, DUF3751	PF12571	98.8
HGTV-1	29	26256..27323	+	N terminal homologous to the N terminal region of lactophage p2 receptor binding protein	1ZRU_C	97
HGTV-1	31	27560..28534	+	N terminal homologous to the N terminal region of lactophage p2 receptor binding protein	1ZRU_C	96.7
HGTV-1	34	30256..30792	+				arCOG10183	S		Uncharacterized protein
HGTV-1	38	31623..32231	-	helix-hairpin-helix domain containing protein	1VQO_Y	96.3	arCOG00415	L	RadA	RecA/RadA recombinase, contains N-terminal HHH domain
HGTV-1	39	32330..33073	+	PD-(D/E)XK nuclease	4IC1_A	98.2	arCOG00801	L		RecB family exonuclease	COG2887	L	RecB family exonuclease
HGTV-1	41	33401..34459	+	carbamoyl phosphate synthetase small subunit, class I glutamine amidotransferase	1A9X_F/	100	arCOG00064	E	CarA	Carbamoylphosphate synthase small subunit	COG0505	E	Carbamoylphosphate synthase small subunit
HGTV-1	42	34444..35016	-	Holliday junction resolvase	2WCW_A	99.7
HGTV-1	43	35019..35687	-	endonuclease NucS, BecB family	5GKE_A	100	arCOG01304	L	NucS	RecB family endonuclease acting on branched DNA substrates	COG1637	L	Endonuclease NucS, RecB family
HGTV-1	49	37147..40026	-	DNA polymerase family B	2GV9_A	100	arCOG00328	L	PolB3	DNA polymerase PolB3	COG0417	L	DNA polymerase elongation subunit (family B)
HGTV-1	50	40035..40826	-	LAGLIDADG endonuclease	PF03161	99.7
HGTV-1	52	41136..41585	-	nucleoside deoxyribosyltransferase	4MEJ_B	99.7
HGTV-1	63	43645..44151	-	haloacid dehalogenase (HAD)-like hydrolase	3D6J_A	99.6	arCOG10136	R		HAD superfamily hydrolase	COG5663	S	Uncharacterized protein, HAD superfamily
HGTV-1	67	44841..45485	-	SAM-dependent methyltransferase	3CGG_A	99.3
HGTV-1	89	49346..49759	-	HNH endonuclease	6GHC_A	98.4	arCOG06811	V		Restriction endonuclease, HNH family
HGTV-1	102	51714..52079	-	HNH endonuclease	6GHC_A	98.4	arCOG08099	V		HNH family endonuclease
HGTV-1	104	52408..52998	-	N terminal HTH, C terminal LAGLIDADG endonuclease	PF13384, 5GKK	94.6, 99.8
HGTV-1	106	53450..54052	-	thymidylate kinase	3LD9_A	99.9	arCOG01891	F	Tmk	Thymidylate kinase	COG0125	F	Thymidylate kinase
HGTV-1	107	54188..54736	+	dCTP deaminase	4XJC_A	100	arCOG04048	F	Dcd	Deoxycytidine deaminase	COG0717	F	Deoxycytidine triphosphate deaminase
HGTV-1	108	54838..57198	+	class II ribonucleotide diphosphate reductase (RnR)	3K8T_A	100	arCOG03713	F	NrdA	Ribonucleotide reductase associated ATP-cone domain	COG0209	F	Ribonucleotide reductase alpha subunit
HGTV-1	111	57528..57665	+	Zn finger	COG1645	98.2	arCOG00578	R		Uncharacterized Zn-finger containing protein
HGTV-1	112	57662..58156	-	DUF488	COG5483	99.7	arCOG00723	S		Uncharacterized protein, DUF488 family
HGTV-1	117	59357..60160	-	thymidylate synthase thyX	3GWC_A	100	arCOG01883	F	THY1	Thymidylate synthase	COG1351	F	Thymidylate synthase ThyX
HGTV-1	121	60996..61343	-	Helix-hairpin-helix domain	PF14520	97.1	arCOG03131	L		Predicted DNA repair protein, contains HHH and RNaseH-like domain
HGTV-1	122	61383..61892	-	Zn ribbon	PF13717	92.2
HGTV-1	123	61948..62277	-	Zn finger	2RV1_A	93.3
HGTV-1	124	62277..64100	-				arCOG07809	X		Viral primase fused to AAA DnaA like ATPAse and Zn finger domain
HGTV-1	126	64543..65424	-	nucleotidyltransferase	COG3541	100	arCOG02105	V		Minimal nucleotidyltransferase	COG3541	R	Predicted nucleotidyltransferase
HGTV-1	128	65749..66069	-	HNH endonuclease	1U3E_M	99.3	arCOG03899	V		Restriction endonuclease, HNH family
HGTV-1	129	66069..67598	-	60-kDa SS-A/Ro ribonucleoprotein,TROVE domain	1YVR_A	100					COG2425	S	Uncharacterized protein, contains a von Willebrand factor type A (vWA) domain
HGTV-1	139	71304..71675	-	putative cysteine hydrolase	3IRV_A	99.8	arCOG01943	Q	PncA	Amidase related to nicotinamidase	COG1335	HR	Nicotinamidase-related amidase
HGTV-1	140	71725..73179	-	tRNA splicing ligase RtcB	4DWR_A	100	arCOG04246	J	RtcB	RNA 3'-P ligase, RtcB family protein	COG1690	J	RNA-splicing ligase RtcB, repairs tRNA damage
HGTV-1	141	73235..73597	-	Rossmann fold containing protein	3UQZ_B	99.7					COG0758	L	Predicted Rossmann fold nucleotide-binding protein DprA/Smf involved in DNA uptake
HGTV-1	143	73742..74392	-	putative phosphohydrolase, HD domain, HD superfamily	3HC1_A	98.3	arCOG01861	J		3'-5' exoribonuclease YhaM, can participate in 23S rRNA maturation, HD superfamily	COG3481	J	3'-5' exoribonuclease YhaM, can participate in 23S rRNA maturation, HD superfamily
HGTV-1	145	74537..75004	-	RNase H1	4E19_A	99.6	arCOG02942	L	RnhA	Ribonuclease HI	COG0328	L	Ribonuclease HI
HGTV-1	147	75237..75578	-	Histidine triad (HIT) protein	2OIK_B	99.7					COG0537	FGR	Diadenosine tetraphosphate (Ap4A) hydrolase or other HIT family hydrolase
HGTV-1	153	77073..77579	-				arCOG06669	S		Uncharacterized protein
HGTV-1	157	78292..78669	-	Zn ribbon	PF09889	93.7
HGTV-1	166	81310..81951	-	LAGLIDADG endonuclease	3COW_A	99.9
HGTV-1	172	84276..85865	-	HSP90 chaperone	6QRJ_A	99.7	arCOG07675	O	HtpG	Molecular chaperone, HSP90 family	COG0326	O	Molecular chaperone, HSP90 family
HGTV-1	174	86212..86478	-	thioredoxin	1M7T_A	99.8	arCOG01972	O	TrxA	Thiol-disulfide isomerase or thioredoxin	COG0526	O	Thiol-disulfide isomerase or thioredoxin
HGTV-1	179	87694..88098	-	dual specificity protein phosphatase (DUSP)	2Y96_A	99.8	arCOG03413	T	CDC14	Protein-tyrosine phosphatase	COG2453	T	Protein-tyrosine phosphatase
HGTV-1	181	89040..89633	-	type II restriction enzyme EcoRV	2GE5_A	100
HGTV-1	189	91513..91908	-	PD-(D/E)XK nuclease	PF13366	99.9	arCOG07749	L		PD-(DE)xK superfamily endonuclease
HGTV-1	197	93946..95073	+	lysyl-tRNA synthetase, class I	1IRX_A	100	arCOG00485	J	LysS	Lysyl-tRNA synthetase, class I	COG1384	J	Lysyl-tRNA synthetase, class I
HGTV-1	201	95911..96576	+	ATP-grasp domain	PF18299	99.6
HGTV-1	202	96593..96730	+	Zn finger	2LVH_A	98.2
HGTV-1	203	96766..99378	+	HSP90 chaperone	4IPE_B	99.7					COG0326	O	Molecular chaperone, HSP90 family
HGTV-1	205	99546..100172	+	LAGLIDADG endonuclease	3COW_A	99.9
HGTV-1	208	101568..102287	+	metallophosphatase	1NNW_A	99.9	arCOG01143	T	ApaH	Serine/threonine protein phosphatase PP2A family	COG0639	T	Diadenosine tetraphosphatase ApaH/serine/threonine protein phosphatase, PP2A family
HGTV-1	212	103094..103816	+	DNA glycosylase	3N5N_X	99.6	arCOG04144	L		8-oxoguanine DNA glycosylase
HGTV-1	215	104316..104990	+	N-acetyltransferase, GNAT domain	4XNH_A	96
HGTV-1	217	105172..106134	+	RNA ligase 2	2HVQ_A	100	arCOG08926	S		Uncharacterized protein	COG1423	L	ATP-dependent RNA circularization protein, DNA/RNA ligase (PAB1020) family
HGTV-1	223	107844..109271	+	ATP-dependent DNA ligase	1X9N_A	100	arCOG01347	L	CDC9	ATP-dependent DNA ligase	COG1793	L	ATP-dependent DNA ligase
HGTV-1	229	110692..111594	+	SPFH (stomatin, prohibitin, flotillin, and HflK/C) superfamily	cd03404	100	arCOG01915	O	HflC	Membrane protease subunit, stomatin/prohibitin homolog	COG0330	O	Regulator of protease activity HflC, stomatin/prohibitin superfamily
HGTV-1	233	112501..113565	+	N terminal HNH endonuclease, C terminal RNA ligase	6GHC_A, 1XDN_A	98.3, 99.8	arCOG03898	V	McrA	Restriction endonuclease, McrA/HNH family	COG1423	L	ATP-dependent RNA circularization protein, DNA/RNA ligase (PAB1020) family
HGTV-1	236	113989..114933	+	C5-cytosine methyltransferase	5GUT_A	100	arCOG04157	L	Dcm	Site-specific DNA methylase	COG0270	L	Site-specific DNA-cytosine methylase
HGTV-1	240	115610..116092	+				arCOG13157	S		Uncharacterized membrane protein
HGTV-1	241	116127..116897	+	Predicted Zn-dependent metalloprotease, SprT family	COG3091	99.8	arCOG08163	E	SprT	Zn-dependent metalloprotease, SprT family	COG3091	R	Predicted Zn-dependent metalloprotease, SprT family
HGTV-1	242	116909..118210	+	tRNA nucleotidyl transferase	3H38_A	100					COG0617	J	tRNA nucleotidyltransferase/poly(A) polymerase
HGTV-1	246	119281..119862	+	Zn finger, C2H2	5YEL_A	99.9	arCOG03898	V	McrA	Restriction endonuclease, McrA/HNH family	COG3440	V	Predicted restriction endonuclease
HGTV-1	247	119884..120456	+	putative metallopeptidase	PF06167	99.2
HGTV-1	249	120615..121022	+	N terminal domain and finger domain of DNA polymerase beta (family X)	3B0X_A	99.6	arCOG00305	L	POL4	DNA polymerase IV (family X)	COG1796	L	DNA polymerase/3'-5' exonuclease PolX
HGTV-1	256	122551..122820	+				arCOG02829	S		Uncharacterized protein
HGTV-1	258	123091..123330	+				arCOG13155	S		Uncharacterized protein
HGTV-1	279	129604..130428	-	Gene product 88	PF17338	99.9
HGTV-1	284	131899..132057	-	Zn finger	cd13946	98
HGTV-1	289	133597..133920	-	Zn finger	PF04606	97.1
HGTV-1	294	135168..135851	-	N-glycosylase/DNA lyase	3N0U_A	99.8	arCOG00459	L	Nth	EndoIII-related endonuclease	COG0177	L	Endonuclease III
HGTV-1	298	137680..137946	-	Zn finger	2K4X_A	93.9
HGTV-1	301	139018..139137	-	Zn finger	PF09151	94.8
HGTV-1	303	139464..139673	-	Zn ribbon	PF09723	93.5
HFTV1	1	16..531	+	terminase small subunit	3P9A_A	98.6								2	the remaining viruses in Haloferuviridae
HFTV1	2	553..1887	+	terminase large subunit	COG5323	100	arCOG09550	X	TerL	Phage terminase large subunit	COG5362	X	Phage	2	the remaining viruses in Haloferuviridae
HFTV1	4	2053..2322	+	Zn finger, C2H2	2M0D_A	99.5	arCOG04290	R		PIN-domain and Zn ribbon				2	the remaining viruses in Haloferuviridae
HFTV1	10	3540..3668	+	Zn finger, C4 type	PF14803	98.9
HFTV1	11	3665..3793	+	Zn finger, C4 type	PF18423	93.8
HFTV1	13	4128..6155	+	N terminal portal, C terminal phage Mu gpF-like protein	3KDR_A, PF04233	99.9,99.4								2	the remaining viruses in Haloferuviridae
HFTV1	18	8617..9030	+	capsid stabilizing protein	5WK1_X	97.3								2	the remaining viruses in Haloferuviridae
HFTV1	19	9096..10286	+	MCP	3JB5_A	99.8					COG4653	X	Predicted phage phi-C31 gp36 major capsid-like protein	2	the remaining viruses in Haloferuviridae
HFTV1	27	13453..13869	+	Mu gpG-like	COG5005	99.2								2	the remaining viruses in Haloferuviridae
HFTV1	29	14196..14669	+	tail completion protein, SPP1 gp17-like	5A21_G	85.8								2	the remaining viruses in Haloferuviridae
HFTV1	31	15056..16297	+	N terminal carbohydrate binding module family 11, C terminal glycoside hydrolase/deacetylase	1V0A_A, 5JMU_A	97.7, 99.9	arCOG09161	G		Peptidoglycan/xylan/chitin deacetylase, PgdA/CDA1 family
HFTV1	35	17214..17690	+	tail tube	PF04630	99.8								2	the remaining viruses in Haloferuviridae
HFTV1	39	18559..19437	-	Zn finger, C2H2	5V3J_F	99.9	arCOG03898	V
HFTV1	40	19536..20561	+	tail TMP	COG5280	95.4	arCOG11380	X		Phage tail tape measure protein				2	the remaining viruses in Haloferuviridae
HFTV1	44	23025..25889	+	N terminal baseplate hub (central) protein Mu gp44-like, middle region phage tail-collar fibre protein, C terminal galactose-binding-like domain	1WRU_A, PF12571, 5ZRU_C	99.9, 96.8, 90								2	the remaining viruses in Haloferuviridae
HFTV1	45	25886..26188	-	RelE mRNA-degrading endoribonuclease, RelE/ParE toxin domain superfamily	4FXI_A	99.5					COG2026	V	mRNA-degrading endonuclease RelE, toxin component of the RelBE toxin-antitoxin system	2	the remaining viruses in Haloferuviridae
HFTV1	46	26778..26996	+				arCOG07574	S		Uncharacterized protein				2	the remaining viruses in Haloferuviridae
HFTV1	55	30032..30559	+				arCOG00379	S		Uncharacterized protein
HFTV1	56	30504..32690	+	MCM	3JC6_4	100	arCOG00439	L	MCM2	ATPase involved in replication control, Cdc46/Mcm family				1	HRTV-29
HFTV1	58	32884..33687	+	phosphoadenosine phosphosulphate (PAPS) reductase	2OQ2_A	99.9	arCOG00073	E	CysH/DndC	PAPS reductase related enzyme fused to RNA-binding PUA domain and ferredoxin domain	COG0175	E	3'-phosphoadenosine 5'-phosphosulfate sulfotransferase (PAPS reductase)/FAD synthetase or related enzyme	1	HRTV-29
HFTV1	59	33687..33821	+	Zn finger, C4 type	PF06827	94.3
HFTV1	60	33818..34474	+	C5-cytosine methyltransferase	5YX2_A	99.8	arCOG04157	L	Dcm	Site-specific DNA methylase	COG0270	L	Site-specific DNA-cytosine methylase
HFTV1	61	34603..34719	+	Zn finger, C4 type	PF13719	98.9
HFTV1	63	35111..35902	+	DNA polymerase sliding clamp, PCNA homolog	1RWZ_A	100	arCOG00488	L	DnaN	DNA polymerase sliding clamp subunit (PCNA homolog)
HFTV1	65	36365..36631	+				arCOG11387	S		Uncharacterized protein
HFTV1	67	37131..37529	+	GIY-YIG endonuclease	cd10453	94.5								2	the remaining viruses in Haloferuviridae
HFTV1	68	37571..38032	+	SAM-dependent methyltransferase	PF10672	99.2	arCOG13171	S		Uncharacterized protein
HRTV-4	7	1849..2388	+				arCOG10183	S		Uncharacterized protein
HRTV-4	10	3118..3690	+	RHH	PF16762	97.8	arCOG07967	S		Uncharacterized protein
HRTV-4	11	3687..4262	+	putative transcriptional regulator, HTH	4YIF_A	98.6
HRTV-4	13	4567..5283	+	HTH	PF01710	98.6								1	HRTV-29
HRTV-4	14	5280..5504	+	Zn finger	2NB9_A	98.5								1	HRTV-29
HRTV-4	15	5501..5731	+	Zn finger	2NB9_A	98.2
HRTV-4	19	6494..7036	+	N-acetyltransferase, GNAT domain	2JDD_A	97.9	arCOG13575	S		Uncharacterized protein
HRTV-4	27	10000..10119	+	Zn finger, C2H2	2RV1_A	99.3
HRTV-4	35	14030..14152	+	Zn finger, C4 type	KOG3507	98.8
HRTV-4	40	17783..18406	+	N terminal HTH, C terminal HNH endonuclease	1U78_A;1U3E_M	98.7,98.9	arCOG03899	V		Restriction endonuclease, HNH family
HRTV-4	41	18403..18786	+	Zn finger, C4 type	5K2M_M	96.3
HRTV-4	47	20350..21825	+	N terminal winged helix, C terminal calcineurin-like phosphoesterase domain, ApaH type	2MLG_A, 2HY1_A	97.1, 98.7								1	HRTV-29
HRTV-4	51	23090..23236	+	RHH	4AAI_A	98.9
HRTV-29	9	2334..2459	+				arCOG10361	S		Uncharacterized protein
HRTV-29	14	3671..3817	+				arCOG13018	S		Uncharacterized protein
HRTV-29	25	10696..10839	+				arCOG08923	S		Uncharacterized protein
HRTV-29	32	14251..14652	+	peroxide stress protein YaaA	PF03883	99.5	arCOG03726	S		Uncharacterized protein
HRTV-29	33	14645..15376	+	dpdA, paralog of queuine tRNA-ribosyltransferase (TGT)	PF01702	99.7
HRTV-29	48	21728..22636	+	N4-cytosine methyltransferase	1BOO_A	100	arCOG00115	L		DNA modification methylase	COG0863	L	DNA modification methylase
HRTV-29	51	24578..25033	+	nucleoside deoxyribosyltransferase	6QAI_A	99.8	arCOG02435	F	Nucleoside 2-deoxyribosyltransferase		COG3613	F	Nucleoside 2-deoxyribosyltransferase
HRTV-29	56	26590..27084	+	HNH endonuclease	1U3E_M	99.8
HRTV-29	60	28336..29439	+	DUF2961	4KQ7_A	100					COG4030	R	Predicted phosphohydrolase, HAD superfamily
HRTV-29	63	30391..31070	+	tail assembly chaperone
HRTV-29	64	30391..30876	+	tail assembly chaperone
HATV-3	3	795..1025	-	Zn ribbon domain-containing protein	2JRP_A	96.4
HATV-3	8	2068..3675	+	terminase large subunit	3CPE_A	100	arCOG09550	X	TerL	Phage terminase large subunit
HATV-3	12	5094..7379	+	portal	5NGD_A	99.6	arCOG13684	S		Uncharacterized protein
HATV-3	13	7383..8498	+	phage Mu gpF-like protein	COG2369	99.7	arCOG09510	X		Phage protein containing C-terminal domain related to phage head morphogenesis Mu gpF-like	COG2369	S	Uncharacterized conserved protein, contains phage Mu gpF-like domain
HATV-3	14	8573..9259	+	N terminal Zn finger, C terminal HNH endonuclease	5YEF_A, 5MKW_A	99.7, 97.7	arCOG03898	V	McrA	Restriction endonuclease, McrA/HNH family
HATV-3	16	11266..11790	+	capsid stabilizing protein	5WK1_Z	99.9
HATV-3	17	11790..13019	+	MCP	5WK1_A	100
HATV-3	22	14539..15054	+				arCOG10183	S		Uncharacterized protein
HATV-3	23	15051..15473	+	Mu gpG-like	COG5005	98.5	arCOG08300	X		Bacteriophage HK97-gp10-like protein	COG5005	X	Mu-like prophage protein gpG
HATV-3	24	15504..16106	+	N terminal HTH, C terminal HNH endonuclease	1U78_A, 1U3E_M	98.5, 99.3	arCOG03899	V		Restriction endonuclease, HNH family
HATV-3	26	16513..18111	+	tailspike, pectin lyase fold	6F7D_A	99.9
HATV-3	32	20634..22340	+	tail TMP	COG5280	95.4	arCOG11109	X		Phage tail tape measure protein, TP901 family
HATV-3	42	28253..28432	-	Zn finger, C4 type	PF14255	98.7
HATV-3	43	28438..28605	-	Zn finger, C4 type	COG4068	97.8
HATV-3	44	28605..29009	-	Zn finger, C4 type	4QIW_P	98.4
HATV-3	46	29329..30105	-	DNA polymerase sliding clamp, PCNA homolog	3IFV_A	100	arCOG00488	L	DnaN	DNA polymerase sliding clamp subunit (PCNA homolog)
HATV-3	49	30532..30684	-				arCOG07553	S		Uncharacterized protein
HATV-3	52	31026..31160	+	RHH	4AAI_A	94.8
HATV-3	53	31153..31320	+	Zn finger	PF14205	98.2
HATV-3	56	31987..32553	+				arCOG08099	V		HNH family endonuclease
HATV-3	64	33903..34358	+	HNH endonuclease	5H0M_A	98.3	arCOG03898	V	McrA	Restriction endonuclease, McrA/HNH family	COG3183	V	Predicted restriction endonuclease, HNH family
HATV-3	67	34950..37049	+	MCM	6RAW_3	100	arCOG00439	L	MCM2	ATPase involved in replication control, Cdc46/Mcm family
HATV-3	70	37627..37932	+	winged HTH	2CO5_A	96.5
HATV-3	76	39080..39304	+				arCOG07574	S		Uncharacterized protein
HSTV-1	1	1..1326	+	terminase large subunit	5OE8_A	100	arCOG09550	X	TerL	Phage terminase large subunit	COG1783	X	Phage terminase large subunit
HSTV-1	2	1368..1709	+	putative antitoxin VapB3	1XRX_A	97.8	arCOG08550	V	VapB3	RHH/copG family antitoxin
HSTV-1	3	1747..4392	+	N terminal portal, C terminal Mu gpF-like	3KDR_A, COG2369	99.9, 99.5	arCOG09510	X		Phage protein containing C-terminal domain related to phage head morphogenesis Mu gpF-like	COG4695	X	Phage portal protein BeeE
HSTV-1	12	6428..8047	+	putative tailspike, pectin lyase fold	6F7D_A	99.9					COG3420	P	Nitrous oxidase accessory protein NosD, contains tandem CASH domains
HSTV-1	13	8151..9572	+	prohead protease	PF14550	99.8	arCOG12650	X		Phage prohead protease XkdF
HSTV-1	14	9575..10816	+	MCP	3QPR_A	99.9
HSTV-1	18	12259..12669	+	GIY-YIG endonuclease	COG2827	99.4
HSTV-1	19	12753..13376	+	HNH endonuclease	1U3E_M	99.6	arCOG03899	V		Restriction endonuclease, HNH family
HSTV-1	20	13401..13790	+	HK97 gp10-like protein	PF04883	99.2
HSTV-1	21	13953..14381	+	phage lambda gpU-like protein	PF06141	89.7
HSTV-1	22	14420..14887	+	tail tube	PF09393	82.7
HSTV-1	27	16908..18698	+	baseplate hub (central) protein Mu gp44-like	1WRU_A	96					COG4733	X	Phage-related protein, tail component
HSTV-1	28	18700..19074	+	baseplate upper protein BppU N terminal domain	3UH8_A	99
HSTV-1	29	19113..20552	+	N terminal pectinesterase, C terminal C1q domain	3UW0_A,PF00386	99.7,98.7
HSTV-1	31	21375..21728	-	RHH	1XRX_A	96.3
HSTV-1	39	23751..23891	+	RHH	2BA3_A	95.9
HSTV-1	40	23884..24645	+	PCNA	3IFV_A	100	arCOG00488	L	DnaN	DNA polymerase sliding clamp subunit (PCNA homolog)
HSTV-1	41	24652..25197	+	HNH	1U3E_M	98.3
HSTV-1	44	25752..26165	+	RHH	4ME7_E	97.4
HSTV-1	45	26195..28327	+	MCM	3JC6_4	100	arCOG00439	L	MCM2	ATPase involved in replication control, Cdc46/Mcm family
HSTV-1	48	28933..29379	+	N6-adenine methyltransferase	5E71_A	98.9					COG1041	J	tRNA G10 N-methylase Trm11
HSTV-1	52	30499..31728	+	N terminal chromosome partitioning protein ParB, C terminal N4-cytosine methyltransferase	1VZ0_A, 1BOO_A	99.5, 99.9	arCOG00115	L		DNA modification methylase	COG0863	L	DNA modification methylase
HSTV-1	53	31732..32187	+	transcriptional regulator	COG14349	98.7	arCOG05829	K		Transcriptional regulator, contains HTH domain
BJ1	1	130..990	+	glyccosyl transferase family 8, GT-A fold	3TZT_B	100					COG1442	M	Lipopolysaccharide biosynthesis protein, LPS:glycosyltransferase
BJ1	2	1146..1805	+				arCOG10183	S		Uncharacterized protein				1	CGphi46
BJ1	5	2541..3191	-	DnaJ domain containing protein	6U3R_A	97.9	arCOG02847	O	CbpA	DnaJ-class molecular chaperone	COG2214	K	Curved DNA-binding protein CbpA, contains a DnaJ-like domain
BJ1	6	3178..3393	-	winged HTH	2LNB_A	99.3	arCOG14279	S		Uncharacterized protein
BJ1	10	4844..5218	+	Zn finger	COG5431	98.1	arCOG07773	S		SWIM zinc finger containing protein
BJ1	14	5741..5986	+				arCOG14290	S		Uncharacterized protein				1	CGphi46
BJ1	16	6637..7713	+	Orc1/Cdc6	1FNN_A	99.9	arCOG00467	L	CDC6	Cdc6-related protein, AAA superfamily ATPase
BJ1	17	7919..8560	-				arCOG06152	S		Uncharacterized membrane protein
BJ1	19	8950..9153	+				arCOG09147	S		Uncharacterized protein
BJ1	20	9159..9446	-	winged HTH	3B73_A	99.1	arCOG03924	K	MarR	Transcriptional regulator, MarR family
BJ1	21	9660..10022	+	PadR family transcriptional regulator	6F5C_B	99.2	arCOG00006	K		Transcriptional regulator, PadR family	COG1695	K	DNA-binding transcriptional regulator, PadR family
BJ1	23	10153..10890	+				arCOG14291	S		Uncharacterized protein
BJ1	24	10880..11806	+	Helix-hairpin-helix domain	1D8L_A	97.2	arCOG03131	L		Predicted DNA repair protein, contains HHH and RNaseH-like domain				1	CGphi46
BJ1	31	13270..14487	-	integrase, XerC	5HXY_A	99.9	arCOG01243	L	XerC	Site-specific recombinase XerC	COG4973	L	Site-specific recombinase XerC
BJ1	32	14701..14826	+				arCOG13018	S		Uncharacterized protein
BJ1	33	14819..15307	+				arCOG13019	S		Uncharacterized protein
BJ1	35	15489..17603	+	MCM	3JC6_4	100	arCOG00439	L	MCM2	ATPase involved in replication control, Cdc46/Mcm family
BJ1	37	18055..18519	+	Ada Zn binding	1ADN_A	97.5
BJ1	38	18512..18817	+	Zn finger	2NB9_A	96.3
BJ1	39	18814..19074	+	winged HTH	2MLG_A	99.3	arCOG00394	K	ArsR	Transcriptional regulator containing HTH domain, ArsR family
BJ1	43	20365..21843	+	N terminal winged helix, C terminal calcineurin-like phosphoesterase domain, ApaH type	2MLG_A, 2HY1_A	97.1, 98.7								1	CGphi46
BJ1	48	22574..23083	+	terminase small subunit	3P9A_A	99.2								1	CGphi46
BJ1	49	23080..24423	+	terminase large subunit	5OE8_A	100	arCOG09550	X	TerL	Phage terminase large subunit	COG1783	X	Phage terminase large subunit
BJ1	50	24427..26382	+	portal	3KDR_A	99.9	arCOG08094	X		Phage portal protein	COG5518	X	Bacteriophage capsid portal protein	1	CGphi46
BJ1	52	26590..27933	+	prohead protease	PF14550	99.7	arCOG13487	X		Phage prohead protease XkdF	COG3740	X	Phage head maturation protease	1	CGphi46
BJ1	53	27949..29031	+	MCP	3QPR_A	99.9	arCOG13488	X		Phage major capsid protein, P2 family.				1	CGphi46
BJ1	56	29576..30451	+				arCOG13452	S		Uncharacterized protein				2	CGphi46
BJ1	58	30758..31210	+	HK97 gp10-like	PF04883	98.6	arCOG11797	S		Uncharacterized protein				2	CGphi46
BJ1	59	31207..31734	+				arCOG11798	S		Uncharacterized protein				1	CGphi46
BJ1	60	31766..32680	+	tail tube	5NGJ_A	99.1	arCOG11799	S		Uncharacterized protein				1	CGphi46
BJ1	61	32680..33177	+				arCOG13022	S		Uncharacterized protein				1	CGphi46
BJ1	62	33281..34408	+				arCOG13023	S		Uncharacterized protein				1	CGphi46
BJ1	64	34771..35439	+	P2 gpU-like	COG3499	91.9	arCOG10639	X		Phage associated protein				1	CGphi46
BJ1	65	35446..36633	+	P2 gpU-like	PF06995	85.7	arCOG10640	X		Phage associated protein				1	CGphi46
BJ1	66	36634..38226	+	glycine rich, N terminal; fibronectin type III domain, C terminal	PF12810/99.1; 3r8q/99.7
BJ1	67	38229..40979	+	fibronectin type III domain containing protein	3R8Q_A	98.7	arCOG05978	M		Extracellular protein containing Kelch and FN3 domains				1	CGphi46
CGphi46	7	6013..7524	-	terminase large subunit	3CPE_A	100	arCOG09550	X	TerL	Phage terminase large subunit
CGphi46	20	12935..13552	-	putative phosphohydrolase, HD domain, HD superfamily	3HC1_A	99	arCOG01861	J		3'-5' exoribonuclease YhaM, can participate in 23S rRNA maturation, HD superfamily	COG3481	J	3'-5' exoribonuclease YhaM, can participate in 23S rRNA maturation, HD superfamily
CGphi46	22	14231..17605	-	N terminal primase-polymerase domain, C terminal helicase domain	6A9W_A, 5DGK_A	99.8,99.9	arCOG06276	X		Primase-polymerase (primpol) domain containing protein	COG4983	S	Uncharacterized protein, contains Primase-polymerase (Primpol) domain
CGphi46	33	21070..21816	-	DNA polymerase sliding clamp, PCNA homolog	1RWZ_A	100	arCOG00488	L	DnaN	DNA polymerase sliding clamp subunit (PCNA homolog)
CGphi46	34	22083..22271	-	RHH	1IRQ_A	98.9
CGphi46	35	22257..22550	+	RHH	2AY0_E	98.2
CGphi46	39	23436..23678	-	winged HTH	3B73_A	99.2	arCOG03924	K	MarR	Transcriptional regulator, MarR family
CGphi46	41	24191..24586	+	RHH containing protein	6IYA_A	98.3
CGphi46	43	25695..26453	+	integrase, XerC	1A0P_A	99.9	arCOG06451	X	XerC	XerD/XerC family integrase	COG4973	L	Site-specific recombinase XerC
CGphi46	44	26539..28236	-	N terminal BppU N-terminal domain, middle region pectinesterase, C terminal C1q domain	PF10651,3UW0_A,	98.8,99.4,98.9	arCOG13142	S		Uncharacterized protein
CGphi46	46	31067..33349	-	fibronectin type III domain	3T1W_A	99.9
CGphi46	49	35273..35974	+	rhomboid serine protease	2XOV_A	99.8	arCOG01768	E	GlpG	Membrane associated serine protease	COG0705	O	Membrane associated serine protease, rhomboid family
phiCh1	1	join(58242..58487,1..63)	+	HNH endonuclease	5H0M_A	98.9	arCOG03899	V		Restriction endonuclease, HNH family				2	the remaining viruses in Vertoviridae
phiCh1	2	115..717	+	Uncharacterized protein YjcR, contains N-terminal HTH domain	COG5484	92.9	arCOG09210	X		Terminase small subunit				2	the remaining viruses in Vertoviridae
phiCh1	3	710..2374	+	terminase large subunit	4BIJ_A	100	arCOG09550	X	TerL	Phage terminase large subunit	COG5362	X	Phage terminase large subunit	1	phiH1
phiCh1	8	3247..4794	+	portal	3KDR_A	99.9	arCOG08094	X		Phage portal protein	COG5518	X	Bacteriophage capsid portal protein	1	phiH1
phiCh1	9	4801..5748	+	phage Mu gpF-like protein	COG2369	99.8	arCOG09510	X		Phage protein containing C-terminal domain related to phage head morphogenesis Mu gpF-like	COG2369	S	Uncharacterized conserved protein, contains phage Mu gpF-like domain	1	phiH1
phiCh1	10	5827..7713	+	prohead protease	PF14550	99.8	arCOG13487	X		Phage prohead protease XkdF				1	phiH1
phiCh1	11	7757..8722	+	MCP	3QPR_A	99.9	arCOG13488	X		Phage major capsid protein, P2 family	COG4653	X	Predicted phage phi-C31 gp36 major capsid-like protein	1	phiH1
phiCh1	13	9182..9778	+	head completion protein SPP1 gp15-like	5A21_D	99.1								1	phiH1
phiCh1	14	9775..10155	+	head completion protein SPP1 gp16-like	5A21_E	95.9								2	the remaining viruses in Vertoviridae
phiCh1	16	10438..10875	+	Mu gpG-like	COG5005	99.7	arCOG08300	X		Bacteriophage HK97-gp10-like protein	COG5005	X	Mu-like prophage protein gpG	2	the remaining viruses in Vertoviridae
phiCh1	18	11525..12805	+	tail sheath	6GKW_A	99.4	arCOG13489	S		Uncharacterized protein				2	the remaining viruses in Vertoviridae
phiCh1	19	12822..13214	+	tail tube	PF09393	98.1								2	the remaining viruses in Vertoviridae
phiCh1	21	13855..14694	+	N terminal HTH, C terminal HNH endonuclease	2LVS_A, 5H0M_A	98.8, 98.9	arCOG03898	V	McrA	Restriction endonuclease, McrA/HNH family
phiCh1	22	15278..17500	+	tail TMP	COG5280	99.6								2	the remaining viruses in Vertoviridae
phiCh1	23	17497..18051	+	P2 GpU-like	PF06995	98.6								2	the remaining viruses in Vertoviridae
phiCh1	24	18052..18396	+				arCOG13490	S		Uncharacterized protein				2	the remaining viruses in Vertoviridae
phiCh1	25	18399..19241	+	baseplate hub (central) protein Mu gp44-like	1WRU_A	99.9	arCOG10308	V		Vgr/Rhs element, implicated in delivery of polymorphic toxins or phage assembly, homolog of tail protein gp18	COG3500	X	Phage protein D	2	the remaining viruses in Vertoviridae
phiCh1	26	19247..19807	+	Phage P2 baseplate assembly protein gpV	COG4540	99.6	arCOG11245	S		Uncharacterized protein				2	the remaining viruses in Vertoviridae
phiCh1	27	19831..20187	+	baseplate wedge protein T4 gp25-like	5IW9_B	99.6	arCOG13278	X		Phage baseplate assembly protein W	COG3628	X	Phage baseplate assembly protein W	2	the remaining viruses in Vertoviridae
phiCh1	28	20194..21465	+	baseplate wedge protein T4 gp6-like, J-like protein	5HX2_D	100	arCOG10307	X	JayE	Uncharacterized phage protein gp47/JayE, implicated in secretion of polymorphic toxins or phage assembly	COG3299	X	Uncharacterized phage protein gp47/JayE	2	the remaining viruses in Vertoviridae
phiCh1	29	21455..22063	+	tail protein, P2 gpI-like	PF09684	99.3	arCOG10698	X	JayE	Uncharacterized phage protein gp47/JayE, implicated in secretion of polymorphic toxins or phage assembly	COG3778	X	Uncharacterized protein YmfQ in lambdoid prophage, DUF2313 family	2	the remaining viruses in Vertoviridae
phiCh1	30	22067..22651	+	phage tail-collar fibre protein	PF12571	98.9								1	ChaoS9
phiCh1	32	23249..24619	+								COG4733	X	Phage-related protein, tail component	2	the remaining viruses in Vertoviridae
phiCh1	34	24922..25596	-	integrase, XerC	5HXY_A	99.9	arCOG06451	X	XerC	XerD/XerC family integrase	COG4973	L	Site-specific recombinase XerC	2	the remaining viruses in Vertoviridae
phiCh1	36	25919..27205	-								COG4733	X	Phage-related protein, tail component	2	the remaining viruses in Vertoviridae
phiCh1	37	27239..27964	+				arCOG10183	S		Uncharacterized protein				2	ChaoS9
phiCh1	38	27974..28249	-	winged HTH	PF10771	98.1	arCOG08095	K		Predicted transcriptional regulator, contains HTH domain				1	ChaoS9
phiCh1	40	28577..29152	-	Class II glutamine amidotransferase (GATase)	1TE5_A	99.8	arCOG03639	R		Predicted glutamine amidotransferase	COG0449	M	Glucosamine 6-phosphate synthetase, contains amidotransferase and phosphosugar isomerase domains	1	ChaoS9
phiCh1	42	30414..30578	+				arCOG14645	S		Uncharacterized protein				1	phiH1
phiCh1	43	30575..30970	+	TA system VapC toxin, PIN domain	3ZVK_D	99.6	arCOG02730	V		PIN domain containing protein	COG4113	R	Predicted nucleic acid-binding protein, contains PIN domain	1	phiH1
phiCh1	44	30967..31566	-	integrase, XerC	1A0P_A	99.9	arCOG01241	X	XerC	XerD/XerC family integrase	COG4973	L	Site-specific recombinase XerC	2	the remaining viruses in Vertoviridae
phiCh1	45	31927..32697	+	plasmid partitioning protein Soj, ParA family	6IUB_B	99.9	arCOG00586	D	Soj	ATPase involved in chromosome partitioning, ParA family				2	the remaining viruses in Vertoviridae
phiCh1	46	32690..33088	+				arCOG06154	S		Uncharacterized protein				2	the remaining viruses in Vertoviridae
phiCh1	47	33248..33586	-				arCOG06178	S		Uncharacterized protein				1	phiH1
phiCh1	48	33669..33926	-	transcriptional regulator, winged HTH	3B73_A	99.2	arCOG03924	K	MarR	Transcriptional regulator, MarR family				1	phiH1
phiCh1	50	34794..37580	+	Plasmid replication protein, AAA+	1W5T_B	97.9	arCOG04495	X	RepH	Plasmid replication protein, contains HTH domain				2	the remaining viruses in Vertoviridae
phiCh1	51	37692..37919	-	winged HTH	PF10771	98.7	arCOG08095	K		Predicted transcriptional regulator, contains HTH domain				1	phiH1
phiCh1	52	38162..38683	+	transcriptional regulator	3L7W_A	99	arCOG00006	K		Transcriptional regulator, PadR family	COG1695	K	DNA-binding transcriptional regulator, PadR family	1	phiH1
phiCh1	53	38796..39236	+	HNH endonuclease	4H9D_B	98.6	arCOG03899	V		Restriction endonuclease, HNH family	COG3183	V	Predicted restriction endonuclease, HNH family
phiCh1	54	39233..39862	+				arCOG13353	S		Uncharacterized protein				1	phiH1
phiCh1	55	39978..40721	+	DNA polymerase sliding clamp, PCNA homolog	1RWZ_A	100	arCOG00488	L	DnaN	DNA polymerase sliding clamp subunit (PCNA homolog)				1	phiH1
phiCh1	62	42299..42463	+				arCOG13337	S		Uncharacterized protein
phiCh1	65	43236..44108	+	DUF5131, bacteriophage protein gp37	COG4422	100					COG4422	X	Bacteriophage protein gp37
phiCh1	66	44098..44331	+											1	phiH1
phiCh1	67	44328..44762	+	DUF4326	PF14216	99.8								1	phiH1
phiCh1	70	45481..45978	+	nucleoside deoxyribosyltransferase	6QAI_B	99.8					COG3613	F	Nucleoside 2-deoxyribosyltransferase
phiCh1	71	45971..46591	+	ASCH domain	1T62_A	99.5	arCOG00398	J		ASCH domain, predicted RNA-binding domain
phiCh1	74	47124..47669	+				arCOG13375	S		Uncharacterized protein
phiCh1	75	47657..48448	+				arCOG06449	S		Zinc finger protein
phiCh1	76	48441..49292	+	C5-cytosine methyltransferase	5GUT_A	100	arCOG04157	L	Dcm	Site-specific DNA methylase	COG0270	L	Site-specific DNA-cytosine methylase
phiCh1	77	49285..49605	+	DUF4258	PF14076	93.6	arCOG06184	S		Uncharacterized protein				1	phiH1
phiCh1	78	49592..49711	+	Zn ribbon	PF08274	98.7								1	phiH1
phiCh1	79	49708..51054	+	N4-cytosine methyltransferase	2ZIG_A	99.9	arCOG00115	L		DNA modification methylase	COG0863	L	DNA modification methylase	1	phiH1
phiCh1	80	51051..51626	+	SAM-dependent methyltransferase	3CGG_A	99.5								1	phiH1
phiCh1	81	51623..52387	+	COG5482	COG5482	99.3								1	phiH1
phiCh1	87	54462..54836	+	DUF4258	PF14076	98.6	arCOG13027	S		Uncharacterized protein				1	phiH1
phiCh1	91	55829..57088	+	N terminal chromosome partitioning protein ParB, C terminal N6-adenine methyltransferase	1VZ0_A, 1BOO_A	99.5, 99.9	arCOG00115	L		DNA modification methylase	COG0863	L	DNA modification methylase	1	phiH1
phiCh1	92	57081..57617	+	transcriptional regulator	6JQ1_A	98.3	arCOG05829	K		Transcriptional regulator, contains HTH domain				1	phiH1
phiCh1	93	57632..57970	+	putative antitoxin VapB3	COG1753	98.7	arCOG08550	V	VapB3	RHH/copG family antitoxin				1	ChaoS9
phiCh1	94	58036..58245	+				arCOG11198	X		Phage associated protein				2	the remaining viruses in Vertoviridae
phiH1	20	13572..13745	-	DUF4177	PF13783	99.9
phiH1	25	18306..18446	+	Zn ribbon	PF13719	98.8								1	ChaoS9
phiH1	28	19143..19508	+	PAAR motif	COG4104	99.3								1	ChaoS9
phiH1	32	22295..22678	+	DUF3751, phage tail-collar fibre protein	PF12571	99.1
phiH1	33	22683..23249	+	homologous to the N terminal region of lactophage p2 receptor binding protein	1ZRU_C	91.4
phiH1	38	27803..28150	+	micrococcal nuclease	4HMJ_A	99.7	arCOG03192	L		Endonuclease YncB, thermonuclease family	COG1525	L	Endonuclease YncB, thermonuclease family
phiH1	66	42098..42490	+	transposase IS200-like	2VJV_B	99.9	arCOG02759	X	RAYT	REP element-mobilizing transposase RayT	COG1943	X	REP element-mobilizing transposase RayT	1	ChaoS9
phiH1	67	42492..43748	+	transposase	COG0675	99.9	arCOG00682	X		Transposable element, IS605 OrfB family, contains RNAse H fold nuclease and Zn finger domains	COG0675	X	Transposase	1	ChaoS9
phiH1	72	45023..45646	+	HNH endonuclease	1U3E_M	98.5	arCOG03899	V		Restriction endonuclease, HNH family
phiH1	79	47440..47739	+	nucleotide pyrophosphohydrolase MazG	5IE9_A	99.4
ChaoS9	3	656..2302	+	terminase large subunit	4IDH_A	100	arCOG09550	X	TerL	Phage terminase large subunit
ChaoS9	4	2316..3944	+	portal	COG4695	99.9
ChaoS9	5	3937..4083	+	Zn finger	PF08792	98.7	arCOG07480	S		Zn-finger protein
ChaoS9	6	4086..5273	+	phage Mu gpF-like protein	COG2369	99.7	arCOG09510	X		Phage protein containing C-terminal domain related to phage head morphogenesis Mu gpF-like	COG2369	S	Uncharacterized conserved protein, contains phage Mu gpF-like domain
ChaoS9	7	5384..7300	+	prohead protease	PF03420	97.9
ChaoS9	9	7801..8928	+	MCP	6O3H_E	99.8
ChaoS9	11	9398..9784	+	head completion protein SPP1 gp15-like	5A21_D	98.1
ChaoS9	46	32581..33009	+	TA system VapC toxin, PIN domain	5K8J_C	99.7	arCOG02121	V		PIN domain containing protein	COG5378	R	Predicted nucleic acid-binding protein, contains PIN domain
ChaoS9	47	33098..33448	+				arCOG06178	S		Uncharacterized protein
ChaoS9	53	36460..38241	-	AAA-like domain-containing protein	4D2I_B	99.7	arCOG06224	X		HerA helicase	COG0433	L	Archaeal DNA helicase HerA or a related bacterial ATPase, contains HAS-barrel and ATPase domains
ChaoS9	54	38243..38857	-	Peroxide stress protein YaaA	PF03883	99.5	arCOG03726	S		Uncharacterized protein
ChaoS9	57	39233..40492	-	putative DNA binding protein, Zn finger C2H2 type, HTH domain containing	2GHF_A, 2LVS_A	98.8, 98.4	arCOG06198	S		Uncharacterized protein
ChaoS9	60	41174..41611	-	N terminal HNH endonuclease, C terminal winged HTH	5MKW_B, 1QBJ_B	99.4, 98.4	arCOG03898	V	McrA	Restriction endonuclease, McrA/HNH family
ChaoS9	61	41613..41870	-	winged HTH	5ERI_A	99.1
ChaoS9	65	43250..43621	+	Zn finger	COG5431	97.7
ChaoS9	67	44124..44255	+				arCOG08923	S		Uncharacterized protein
ChaoS9	68	44342..45400	+	Orc1/Cdc6	1W5T_B	99.9	arCOG00467	L	CDC6	Cdc6-related protein, AAA superfamily ATPase	COG1474	L	Cdc6-related protein, AAA superfamily ATPase
ChaoS9	69	45482..45709	-	RHH	3GXQ_A	98.5
ChaoS9	70	45837..45992	+	RHH	PF167775	98.3	arCOG13422	S		Uncharacterized protein
ChaoS9	73	47179..47979	+	Zn finger	5V3J_F	99.8
ChaoS9	77	51683..51925	+	winged HTH	2MLG_A	99.3	arCOG00394	K	ArsR	Transcriptional regulator containing HTH domain, ArsR family
ChaoS9	78	51932..52591	+				arCOG11796	S		Uncharacterized protein
HRTV-28	1	1..450	+	terminase small subunit	4DYQ_A	99.2
HRTV-28	2	428..1729	+	terminase large subunit	5OE8_A	100	arCOG09550	X	TerL	Phage terminase large subunit	COG1783	X	Phage terminase large subunit
HRTV-28	4	2015..2191	+	Zn finger	PF03811	98.3
HRTV-28	5	2188..2418	+	putative antitoxin VapB3	COG1753	99.1	arCOG08550	V	VapB3	RHH/copG family antitoxin
HRTV-28	9	3262..6681	+	N terminal portal, C terminal Mu gpF-like domain	PF04860, COG2369	99.9, 98.9	arCOG09510	X		Phage protein containing C-terminal domain related to phage head morphogenesis Mu gpF-like	COG2369	S	Uncharacterized conserved protein, contains phage Mu gpF-like domain
HRTV-28	10	6748..7818	+	prohead protease	COG3740	99.8					COG3740	X	Phage head maturation protease
HRTV-28	11	7822..9255	+	MCP	5LII_P	99.8
HRTV-28	16	10740..11396	+	head completion protein SPP1 gp15-like	5A21_C	99
HRTV-28	28	14550..15023	+	Mu gpG-like protein	COG5005	98.8
HRTV-28	29	15070..15864	+	N terminal Zn finger, C terminal HNH endonuclease	5UND_A, 5H0M_A	99.7, 97.5	arCOG03898	V	McrA	Restriction endonuclease, McrA/HNH family
HRTV-28	32	16671..17663	+	tail tube	5NGJ_A	99.6
HRTV-28	35	18535..19809	+	tail TMP	COG5280	98.5	arCOG11109	X		Phage tail tape measure protein, TP901 family
HRTV-28	37	20307..21761	+	baseplate hub (central) protein Mu gp44-like	1WRU_A	99.8
HRTV-28	44	25275..25760	-				arCOG10183	S		Uncharacterized protein
HRTV-28	47	26319..26630	-				arCOG14303	S		Uncharacterized protein
HRTV-28	48	26671..26919	-				arCOG07574	S		Uncharacterized protein
HRTV-28	53	27926..28060	+	SpoVT/AbrB domain	2K1N_A	98.7	arCOG00818	V	AbrB	AbrB family transcriptional regulator
HRTV-28	57	28764..29261	+	N6-adenine methyltransferase	5e71/99.5						COG1041	J	tRNA G10 N-methylase Trm11
HRTV-28	58	29258..29668	+	GIY-YIG endonuclease	6SEI_A	98.9
HRTV-28	61	30285..30902	+				arCOG07967	S		Uncharacterized protein
HRTV-28	64	31398..31970	+	transcriptional regulator MarR family	5ERI_A	99	arCOG03924	K	MarR	Transcriptional regulator, MarR family
HRTV-28	67	32487..32882	+	winged HTH	5ERI_A	99	arCOG09147	S		Uncharacterized protein
HRTV-28	69	33097..33642	+	N6-adenine methyltransferase	5IL2_A	99.9					COG4725	J	N6-adenosine-specific RNA methylase IME4
HRTV-28	71	join(34085..35270,1..8)	+	N terminal chromosome partitioning protein ParB, C terminal N6-adenine methyltransferase	1VZ0_A, 1BOO_A	99.6, 100	arCOG00115	L		DNA modification methylase	COG0863	L	DNA modification methylase
HCTV-2	1	1..426	+	SpoVT/AbrB domain	2MRN_B	98.6								1	HHTV-2
HCTV-2	3	752..1258	+	winged HTH	2M45_A	93.5
HCTV-2	4	1262..1468	+	Zn finger	PF13719	98.7								1	HHTV-2
HCTV-2	5	1465..2055	+	DnaJ domain containing protein	2GUZ_F	98.6	arCOG02847	O	CbpA	DnaJ-class molecular chaperone	COG2214	K	Curved DNA-binding protein CbpA, contains a DnaJ-like domain
HCTV-2	6	2052..2564	+	Fe-S-cluster containining protein	COG0727	99.4	arCOG02579	R		Fe-S-cluster containining protein	COG0727	R	Fe-S-cluster containining protein
HCTV-2	11	3554..5134	+	N terminal chromosome partitioning protein ParB, C terminal N6-adenine/N4-cytosine methyltransferase	1VZ0_A, 1BOO_A	99.3, 99.4	arCOG00129	L		DNA modification methylase	COG0863	L	DNA modification methylase	1	HHTV-2
HCTV-2	12	5141..5782	+	putative methyltransferase	1boo/99.9		arCOG00115	L		DNA modification methylase	COG0863	L	DNA modification methylase
HCTV-2	15	6398..7009	+	transcriptional regulator, HTH	5ERI_A	99.5	arCOG05829	K		Transcriptional regulator, contains HTH domain				1	HHTV-2
HCTV-2	18	7439..8254	+	N6-adenine methyltransferase	2G1P_A	100	arCOG03416	L	Dam	Site-specific DNA methylase	COG0338	L	Site-specific DNA-adenine methylase
HCTV-2	21	9138..9461	+	Zn finger	6E94_A	99.4								1	HHTV-2
HCTV-2	22	9466..11130	+	terminase large subunit	5OE8_A	100					COG1783	X	Phage terminase large subunit	1	HHTV-2
HCTV-2	23	11207..13567	+	N terminal portal, C terminal Mu gpF-like domain	3KDR_A, COG2369	100, 99.5	arCOG09510	X		Phage protein containing C-terminal domain related to phage head morphogenesis Mu gpF-like	COG4695	X	Phage portal protein BeeE	1	HHTV-2
HCTV-2	26	15228..15494	+	HTH	1BW6_A	98.1								1	HHTV-2
HCTV-2	27	15494..15865	+	micrococcal nuclease	4HMJ_A	99.7	arCOG03192	L		Endonuclease YncB, thermonuclease family	COG1525	L	Endonuclease YncB, thermonuclease family	1	HHTV-2
HCTV-2	32	17932..19533	+	prohead protease	PF14550	99.8	arCOG12650	X		Phage prohead protease XkdF				1	HHTV-2
HCTV-2	33	19535..20716	+	MCP	3QPR_A	99.8								1	HHTV-2
HCTV-2	35	21043..21789	+	head completion protein SPP1 gp15-like	5A21_D	98.2								1	HHTV-2
HCTV-2	37	22343..22822	+	tail completion protein SPP1 gp17-like	5A21_G	95.9								1	HHTV-2
HCTV-2	39	23162..24142	+	tail tube	5NGJ_A	99.5								1	HHTV-2
HCTV-2	40	24176..24652	+	tail assembly charperone	PF08890	89.1								1	HHTV-2
HCTV-2	41	24176..25143	+	tail assembly charperone	PF08890	85.4								1	HHTV-2
HCTV-2	42	25147..26454	+	tail TMP	COG5280	97.2								1	HHTV-2
HCTV-2	43	26470..26913	+	P2 GpU-like	PF06995	92.3								1	HHTV-2
HCTV-2	44	26921..28390	+	baseplate hub (central) protein Mu gp44-like	1WRU_A	99.8					COG3500	X	Phage protein D	1	HHTV-2
HCTV-2	45	28390..29193	+	CARDB domain containing protein	PF07705	97.2								1	HHTV-2
HCTV-2	46	29196..30191	+	phage tail-collar fibre protein	PF12571	98.9								1	HHTV-2
HCTV-2	49	31396..31521	-	Zn ribbon	PF08274	98.8
HCTV-2	58	34405..35997	+	T4 gp9/gp10-like baseplate protein	1S2E_B	88.9								1	HHTV-2
HCTV-2	59	35997..37094	+	Concanavalin A-like lectin/glucanase domain	PF13385	97.3								1	HHTV-2
HCTV-2	60	37096..38349	+	PQQ-like domain	cd10277	100	arCOG02492	S		Secreted protein, with PKD repeat domain				1	HHTV-2
HCTV-2	62	38835..39236	-	Holliday junction resolvase	2WCW_A	99.9	arCOG00919	L		Holliday junction resolvase, archaeal type				1	HHTV-2
HCTV-2	73	43223..45076	-	S1 RNA binding domain containing protein	4Q7J_H
HCTV-2	75	45418..46611	-	DUF932	PF06067	99.7	arCOG09003	S		Uncharacterized protein				1	HHTV-2
HCTV-2	79	47270..49624	+	cobalamin biosynthesis protein CobT	COG4547	99.9					COG4548	P	Nitric oxide reductase activation protein
HCTV-2	80	49663..50199	+	N terminal HTH, C terminal HNH	2LVS_A, 1U3E_M	99.1, 98.3	arCOG03899	V		Restriction endonuclease, HNH family
HCTV-2	83	51264..52817	+	cobalamin biosynthesis protein CobS	5C3C_A	99.6	arCOG00441	N	GvpN	MoxR-like ATPase	COG0714	R	MoxR-like ATPase	1	HHTV-2
HCTV-2	84	52835..53299	+	N terminal HTH, C terminal HNH endonuclease	5J2Y_B, 1U3E_M	97.7, 97.3	arCOG03899	V		Restriction endonuclease, HNH family
HHTV-2	2	416..1483	+	cobalamin biosynthesis protein CobT	PF06213	99.9
HHTV-2	3	1703..2989	+	cobalamin biosynthesis protein CobT	6QT8_A	99.6	arCOG02900	V		Predicted toxin of RNase A family, contains vWA domain	COG4548	P	Nitric oxide reductase activation protein
HHTV-2	4	3024..3308	+	Transcription factor TFIIB, cyclin-like domain	4BBR_M	99.3	arCOG01981	K	SUA7	Transcription initiation factor TFIIB, Brf1 subunit/Transcription initiation factor TFIIB
HHTV-2	5	3305..3607	+				arCOG06449	S		Zinc finger protein
HHTV-2	15	8734..9123	+	winged HTH	2M45_A	99.2	arCOG02259	R		Zn-finger domain containing protein
HHTV-2	19	10465..10617	+	Zn finger	PF16866	97.7
HHTV-2	22	11927..12790	+	glycosyltransferase, GT-A	6P61_D	99.8
HHTV-2	26	14090..14389	+				arCOG13021	S		Uncharacterized protein
HHTV-2	28	14520..14936	+	GIY-YIG endonuclease	1ZG2_A	99.5
HHTV-2	29	15020..15235	+	putative antitoxin VapB3	COG1753	98.8	arCOG08550	V	VapB3	RHH/copG family antitoxin
HHTV-2	41	26902..27402	+	Zn finger, TFIIS-type	1QYP_A	99
HHTV-2	54	36551..36859	-				arCOG08153	S		Uncharacterized membrane protein
HHTV-2	80	47507..47794	-	Predicted small periplasmic lipoprotein YifL	COG5567	97.9	arCOG06180	P	FepB	ABC-type Fe3+-hydroxamate transport system, periplasmic component
HHTV-2	81	47787..48692	-	SPFH(stomatin,prohibitin,flotillin,and HflK/C)superfamily	4FVG_A	99.6	arCOG01915	O	HflC	Membrane protease subunit, stomatin/prohibitin homolog	COG0330	O	Regulator of protease activity HflC, stomatin/prohibitin superfamily
HHTV-2	82	48689..48991	-	winged HTH	5ERI_A	99.4	arCOG00005	K		Transcriptional regulator, PadR family	COG1695	K	DNA-binding transcriptional regulator, PadR family
HHTV-2	87	50721..51344	-				arCOG07545	S		Uncharacterized protein
HHTV-1	1	1..594	+	terminase small subunit	3ZQP_I	69.7	arCOG09210	X		Terminase small subunit
HHTV-1	9	3036..4901	+	terminase large subunit	3CPE_A	99.9					COG5525	X	Phage terminase, large subunit GpA
HHTV-1	12	6605..9439	+	portal	5NGD_A	97.2	arCOG12103	S		Uncharacterized protein
HHTV-1	15	13022..14008	+	phage Mu gpF-like protein	COG2369	99.8	arCOG09510	X		Phage protein containing C-terminal domain related to phage head morphogenesis Mu gpF-like	COG2369	S	Uncharacterized conserved protein, contains phage Mu gpF-like domain
HHTV-1	21	17073..18173	+	MCP	6O3H_E	99.9
HHTV-1	25	19430..19957	+	Mu gpG-like protein	COG5005	99.3
HHTV-1	28	20986..22005	+	tail tube	5NGJ_A	99.5
HHTV-1	29	22013..22762	+	PglZ domain	PF08665	96.9	arCOG01380	R		Phosphodiesterase of AP superfamily
HHTV-1	31	23156..23311	-	Zn finger	4QIW_P	99.2
HHTV-1	35	25013..27325	+	tail TMP	COG5283	99.1					COG5283	X	Phage-related tail protein
HHTV-1	36	27332..29917	+	Laminin G domain containing protein	4QVS_A	99.4
HHTV-1	37	29925..31043	+	Kelch-type beta propeller	2WOZ_A	99.9
HHTV-1	38	31107..31847	+	N terminal homologous to the N terminal region of lactophage p2 receptor binding protein	1ZRU_C	82.3
HHTV-1	39	31844..32461	+	DUF3751, phage tail-collar fibre protein	PF12571	98.2	arCOG08819	S		Uncharacterized protein (expansion in Thaumarchaeota)
HHTV-1	40	32482..34218	+	baseplate hub (central) protein Mu gp44-like	1WRU_A	97.3
HHTV-1	44	35245..36072	+	putaive N-acyltransferase, GNAT domain	2JDD_A	98.1
HHTV-1	54	39482..40285	+	DNA polymerase sliding clamp, PCNA homolog	1RWZ_A	100	arCOG00488	L	DnaN	DNA polymerase sliding clamp subunit (PCNA homolog)
HHTV-1	56	40640..41245	+				arCOG13353	S		Uncharacterized protein
HHTV-1	65	44106..44531	+	HJR	2WCW_A	99.8
HHTV-1	67	44733..45263	+	DUF4326	PF14216	99.8
HHTV-1	68	45263..45796	+	MazG-like pyrophosphohydrolase	5IE9_A	99	arCOG01084	R	MazG	Predicted pyrophosphatase
HHTV-1	72	46924..47712	+				arCOG06787	L		PD-(DE)xK superfamily endonuclease
HHTV-1	73	47712..48311	+	N6-adenine methyltransferase	5UFN_B	99.2	arCOG13171	S		Uncharacterized protein
HHTV-1	74	48308..48622	+	ASCH domain containing protein	COG4043	99.7
psiM2	1	199..732	+				arCOG14016	S		Uncharacterized protein
psiM2	5	2925..3308	+	ASCH domain	5GUQ_A	99.9	arCOG01734	J		ASCH domain, predicted RNA-binding domain	COG4933	K	Predicted transcriptional regulator, contains an HTH and PUA-like domains
psiM2	6	3379..3732	+	Transcription factor TFIIB, cyclin-like domain	4BBR_M	94.6
psiM2	8	4440..4961	+	terminase small subunit	PF10668	97.4
psiM2	9	4906..6312	+	terminase large subunit	5OE8_A	100	arCOG09550	X	TerL	Phage terminase large subunit	COG1783	X	Phage terminase large subunit
psiM2	10	6305..7933	+	portal	3KDR_A	100	arCOG11199	X		Phage portal protein	COG5518	X	Bacteriophage capsid portal protein
psiM2	11	8086..8736	+	phage Mu gpF-like protein	PF04233	99.5	arCOG09510	X		Phage protein containing C-terminal domain related to phage head morphogenesis Mu gpF-like	COG2369	S	Uncharacterized conserved protein, contains phage Mu gpF-like domain
psiM2	12	8905..9960	+	prohead protease	PF14550	99.7	arCOG12650	X		Phage prohead protease XkdF	COG3740	X	Phage head maturation protease
psiM2	13	9972..10919	+	MCP	3QPR_A	99.9	arCOG13488	X		Phage major capsid protein, P2 family.	COG4653	X	Predicted phage phi-C31 gp36 major capsid-like protein
psiM2	14	10983..11315	+	head completion protein SPP1 gp15-like	5A21_D	87.5
psiM2	15	11326..11664	+	head completion protein SPP1 gp16-like	5A21_E	96.3
psiM2	16	11661..12062	+	Mu gpG-like protein	COG5005	99.5	arCOG11166	X		Bacteriophage HK97-gp10-like protein
psiM2	18	12466..13197	+	tail structural protein	PF03906, 6GKX_A	86.9, 40.9
psiM2	21	14685..18245	+	tail TMP	COG5280	99.7					COG5280	X	Phage-related minor tail protein
psiM2	22	18242..18676	+	P2 GpU-like	PF06995	71.9
psiM2	24	19484..20182	+	baseplate hub-like protein	3CDD_C	79.9
psiM2	28	22562..23479	+	pseudomurein endoisopeptidase PeiP	PF12386	99.5	arCOG03946	S		Uncharacterized protein
psiM2	29	23693..24901	+	integrase, XerC	5HXY_A	100	arCOG01245	X	XerC	XerD/XerC family integrase, often contains N-terminal HTH domain	COG4973	L	Site-specific recombinase XerC
Drs3	3	1477..1788	-	putative CRISPR-associated protein Cas_VVA1548	PF09652	100
Drs3	5	2962..3105	+	Zn finger	PF08792	98.8
Drs3	10	4847..5524	+	DNA single-strand annealing protein (SSAPs), ERF superfamily	PF04404	99.9
Drs3	11	5670..7715	+	putative helicase, AAA+ domain	5DGK_A	99.7	arCOG08578	X		RepA plasmid replication protein	COG3378	X	Phage- or plasmid-associated DNA primase
Drs3	12	7974..9107	+	C5-cytosine methyltransferase	3UBT_A	100	arCOG04157	L	Dcm	Site-specific DNA methylase	COG0270	L	Site-specific DNA-cytosine methylase
Drs3	13	9108..9764	+	ERCC4 nuclease	2BGW_B	100	arCOG00872	L	MPH1	ERCC4-like helicase	COG1948	L	ERCC4-type nuclease
Drs3	15	9970..10950	+	N4-cytosine methyltransferase	1BOO_A	99.9	arCOG00115	L		DNA modification methylase	COG0863	L	DNA modification methylase
Drs3	17	11667..12233	+	Zn finger	PF04606	97.9
Drs3	18	12415..12879	+	Zn finger	2NB9_A	96.7
Drs3	20	13779..14330	+	DUF1804	PF08822	97.9
Drs3	21	14415..15875	+	terminase large subunit	3CPE_A	100	arCOG09550	X	TerL	Phage terminase large subunit	COG5362	X	Phage terminase large subunit
Drs3	22	15872..17485	+	portal	3KDR_A	99.4	arCOG11199	X		Phage portal protein	COG5518	X	Bacteriophage capsid portal protein
Drs3	23	17451..18269	+	phage Mu gpF-like protein	COG2369	99.8	arCOG09510	X		Phage protein containing C-terminal domain related to phage head morphogenesis Mu gpF-like	COG2369	S	Uncharacterized conserved protein, contains phage Mu gpF-like domain
Drs3	24	18354..19373	+	prohead protease	PF14550	99.8	arCOG12650	X		Phage prohead protease XkdF
Drs3	25	19407..20417	+	MCP	3QPR_A	99.9	arCOG13488	X		Phage major capsid protein, P2 family
Drs3	26	20609..21031	+	head completion protein SPP1 gp15-like	5A21_D	97.7	arCOG11165	X		Phage gp6-like head-tail connector protein
Drs3	27	21037..21480	+	Mu gpG-like protein	COG5005	99.2	arCOG11166	X		Bacteriophage HK97-gp10-like protein
Drs3	28	21477..21998	+	lambda GpU-like protein	3FZ2_D	96.9
Drs3	29	22039..23148	+	tail tube	5NGJ_A	99.4	arCOG12651	X		Phage associated protein
Drs3	30	23208..23657	+	tail assembly chaperone	2OB9_B	99.6
Drs3	31	23909..28120	+	tail TMP	COG5412	99.4	arCOG12652	X		Phage associated protein
Drs3	33	28310..31612	+	siphovirus distal tail protein	2X8K_A	99.7					COG4722	X	Phage-related protein
Drs3	34	31619..33487	+	baseplate hub (central) protein Mu gp44-like	1WRU_A	97.2
Drs3	35	33520..34422	+	pseudomurein endoisopeptidase PeiP	PF12386	99.5	arCOG03946	S		Uncharacterized protein
