# Supplementary material for: Diversity, taxonomy, and evolution of archaeal viruses of the class Caudoviricetes
Source: PLoS Biol. 2021 Nov 9;19(11):e3001442. doi: 10.1371/journal.pbio.3001442 (PMC8651126; doi:10.1371/journal.pbio.3001442)
Supplement: S4 Table — MTase, methyltransferase. (XLSX) [file pbio.3001442.s007.xlsx]

## Sheet: S4_Table
S4 Table Virus-encoded DNA methyltransferases (MTases)
	virus	accession no. or ORF	annotation	type/subtype	putative recognition sequence(motif number in virus genome) (http://rebase.neb.com/rebase/rebase.html)	best BLAST hit	identity(%), E-value	homologs found in viruses from the same family
Hafunaviridae	HF1	AAO61365.1	type IIG restriction modification enzyme (contains N6-adenine Mtase domain)	IIG/alpha		Halorubrum depositum(WP_144797719.1)	1008/1294(78%),0.0	HRTV5,HCTV7,HCTV9,HCTV11,HRTV9,HRTV16,HCTV8,HCTV10,HJTV1,HRTV13,HRTV21,HF2,HSTV3,HJTV3,HRTV15
	HRTV-19	gp38	type IIG restriction modification enzyme (contains N6-adenine Mtase domain)	IIG/alpha		Haloterrigena saccharevitans(WP_084177377.1); Phage 5P_2(AZF90249.1)	666/949(70%),0.0; 185/738(25%),5e-48	HRTV-23,HRTV-10,HRTV-18,HRTV-20,HRTV-22,HSTV-4,HRTV-11,HCTV-6,HCTV-15
	HRTV-26	gp38	type IIG restriction modification enzyme (contains N6-adenine Mtase domain)	IIG		Halorubrum virus Hardycor2(QIR31080.1); Halorubrum sp. ASP121(WP_137707424.1)	1138/1172(97%), 0.0; 853/1166(73%),0.0	HRTV-24, Hardycor2
	HJTV-2	gp44	N4-cytosine MTase			Halarchaeum sp. CBA1220(WP_123077081.1)	341/445(77%),0.0
	HRTV-27	gp45	N6-adenine Dam MTase	II/beta	GATC(366)	Natronomonas sp. F18-79(WP_152133822.1)	127/261(49%),2e-72
	HRTV-27	gp41	N6-adenine MTase			Halorubrum halodurans(WP_094533577.1); Gordonia phage BritBrat(YP_009276597.1)	81/166(49%),9e-47; 53/147(36%),1e-12
Druskaviridae	HVTV-1	AGC34458.1	N6-adenine Mtase	II/alpha		Natrialba taiwanensis(WP_006825840.1); HCTV-2(AGM11792.1)	120/268(45%),8e-77; 109/275(40%),1e-55	HVTV2,HCTV-5
	HCTV-16	gp49	C5-cytosine Mtase	II		Halorubrum sp. Atlit-26R(WP_121595561.1)	245/356(69%),0.0
Halomagnusviridae	HGTV-1	AGM11533.1	C5-cytosine MTase	II	GCATGC(0)	Halopenitus malekzadehii(WP_092818100.1)	160/324(49%),1e-98
	HGTV-1	AGM11393.1	putative MTase			Spirochaetes bacterium(TXH08155.1); phiCh1(QBJ01261.1)	79/182(43%),1e-41; 77/168(46%),5e-38
Haloferuviridae	HFTV1	QAS68893.1	C5-cytosine MTase	II		Halorubrum sp. 48-1-W(WP_112080311.1); environmental Halophage eHP-28(AFH22497.1)	130/238(55%),1e-77; 124/227(55%),3e-80
	HFTV1	QAS68901.1	putative MTase			bacterium ADurb.Bin363(OQA17423.1)	40/96(42%),2e-12
	HRTV-29	gp48	N4-cytosine MTase	II/beta		environmental Halophage eHP-3(AFH21541.1); Acinetobacter kookii(WP_092818274.1)	200/305(66%),2e-137; 138/285(48%),1e-83
Shortaselviridae	HSTV-1	AGC34596.1	N terminal chromosome partitioning protein ParB, C terminal N4-cytosine MTase	II/beta	GATC(37)	environmental Halophage eHP-2(AFH21488.1); Halanaeroarchaeum sulfurireducens(WP_054519926.1)	215/419(51%),1e-118; 200/444(45%),5e-113
	HSTV-1	AGC34593.1	N6-adenine MTase	II	GCCHR(288)	environmental Halophage eHP-11(AFH21870.1); Bilophila sp. 4_1_30(WP_009367983.1)	67/151(44%),6e-35; 63/138(46%),1e-28
Vertoviridae	phiCh1	QBJ01260.1	N4-cytosine MTase	II/beta		Natrarchaeobius chitinivorans(WP_124193618.1); environmental Halophage eHP-12(AFH21916.1)	297/446(67%),0.0; 208/436(48%),2e-131	phiH1
	phiCh1	QBJ01272.1	N terminal chromosome partitioning protein ParB, C terminal N6-adenine Dam MTase	II/beta	GATC(646)	halophilic archaeon NEN6(WP_137288846.1); environmental Halophage eHP-2(AFH21488.1)	339/405(84%),0.0; 207/422(49%),3e-130	phiH1
	phiCh1	QBJ01257.1	C5-cytosine MTase	II		Haloterrigena thermotolerans(WP_006649676.1)	234/274(85%),1e-176	phiH1
	phiCh1	QBJ01261.1	putative MTase			Halobacteriales archaeon QS_8_69_26(PSQ18108.1); HGTV-1(AGM11393.1)	92/193(48%),8e-50; 77/168(46%),4e-38	phiH1
Suolaviridae	HRTV-28	gp71	N terminal chromosome partitioning protein ParB, C terminal N6-adenine Dam MTase	II/beta	GATC(238)	HSTV-1(AGC34596.1); halophilic archaeon NEN6(WP_137288846.1)	237/416(57%),2e-143; 217/409(53%),3e-137
	HRTV-28	gp57	N6-adenine MTase	II	GCCHR(194)	HSTV-1(AGC34593.1); Bilophila sp. 4_1_30(WP_009367983.1)	82/149(55%), 3e-52; 67/160(42%),3e-32
	HRTV-28	gp69	N6-adenine MTase	II	CAATTG(1)	candidate division MSBL1 archaeon SCGC-AAA382N08(KXB08769.1); Prokaryotic dsDNA virus sp.(QDP60220.1)	86/173(50%),3e-61; 76/184(41%),5e-35
Saparoviridae	HCTV-2	AGM11787.1	putative N4-cytosine MTase			Pseudomonas sp.(MBS67227.1)	89/210(42%),9e-43
	HCTV-2	AGM11786.1	N terminal chromosome partitioning protein ParB, C terminal N6-adenine/N4-cytosine MTase	II		Serratia marcescens(WP_089187148.1); uncultured Mediterranean phage uvMED(BAQ92410.1)	205/456(45%),2e-116; 168/456(37%),1e-91
	HCTV-2	AGM11792.1	N6-adenine MTase	II/alpha		Halopiger xanaduensis SH-6(AEH38877.1); HVTV-1(AGC34458.1)	115/265(43%),3e-63; 109/275(40%),1e-55
Madisaviridae	HHTV-1	AGM11326.1	N6-adenine MTase			Legionellales bacterium(MBL97392.1); uncultured Mediterranean phage uvMED(BAR34887.1)	67/181(37%),2e-22; 58/179(32%),5e-12
Anaerodiviridae	Drs3	AXN53396.1	N4-cytosine MTase	II/beta	CCCGGG(24)	Brachyspira sp. CAG:484(CCY24415.1)	174/322(54%),5e-111
	Drs3	AXN53393.1	C5-cytosine MTase	II		Pricia sp.(HDZ14572.1); Prokaryotic dsDNA virus sp.(QDP64288.1)	194/419(46%),2e-107; 163/390(42%),7e-74
