# Supplementary material for: Diversity, taxonomy, and evolution of archaeal viruses of the class Caudoviricetes
Source: PLoS Biol. 2021 Nov 9;19(11):e3001442. doi: 10.1371/journal.pbio.3001442 (PMC8651126; doi:10.1371/journal.pbio.3001442)
Supplement: S5 Table — (XLSX) [file pbio.3001442.s008.xlsx]

## Sheet: S5_Table
S5 Table Virus encoded metabolic genes
gene	virus	accession no. or ORF	best BLAST hit	identity(%), E-value	homologs found in viruses from the same family
DNA metabolism
thymidylate synthase	HF1	AAO61355.1	Halorubrum depositum(WP_144797554.1)	208/234(89%),3e-156	all the remaining 37 viral isolates from genera 1,2,3 from family 1
thymidylate synthase	HVTV-1	AGC34408.1	Halobacterium sp. DL1(WP_009761257.1)	137/260(53%),7e-84	HVTV-2,HCTV-5,HCTV-1,HCTV-16
thymidylate synthase	HGTV-1	AGM11415.1	Candidatus Nanosalina sp. J07AB43(EGQ44316.1)	139/267(52%),2e-93
thymidylate kinase	HVTV-1	AGC34467.1	HGTV-1(YP_008059282.1);ANME-2 cluster archaeon(TKY91406.1)	86/197(44%),6e-45;78/200(39%),1e-42	HVTV-2,HCTV-5,HCTV-1,HCTV-16
thymidylate kinase	HATV-2	gp61	HCTV-1(YP_008059654.1);Halococcus sediminicola(WP_049997825.1)	86/204(42%),3e-46; 76/187(41%),2e-44
thymidylate kinase	HGTV-1	AGM11404.1	HCTV-1(YP_008059654.1); Haloarchaeobius iranensis(WP_089735974.1)	95/196(48%),2e-53; 86/190(45%),4e-43
dCTP deaminase	HF1	AAO61356.1	Halorubrum depositum(WP_144797552.1)	135/180(75%),2e-95	all the remaining 30 viral isolates from genera 1 from family 1
dCTP deaminase	HVTV-1	AGC34526.1	Methanobrevibacter arboriphilus(WP_054835322.1)	81/206(39%),1e-38	HVTV-2,HCTV-5,HCTV-1,HCTV-16
dCTP deaminase	HGTV-1	AGM11405.1	Bradymonas sp. YN101(WP_141199274.1); Methanobacterium virus PhiF1(QGH71221.1)	92/191(48%),1e-49; 89/182(49%),1e-46
nucleotide pyrophosphohydrolase, MazG	HVTV-1	AGC34413.1	Bacillus vietnamensis(WP_159363412.1)	50/97(52%),5e-24	HVTV-2,HCTV-5,HCTV-1,HCTV-16
nucleotide pyrophosphohydrolase, MazG	HHTV-1	AGM11322.1	Natronobacterium gregoryi(WP_005575750.1)	53/208(25%),5e-11
nucleotide pyrophosphohydrolase, MazG	phiH1	AYM00326.1	Desulfuromonas sp.(PLX87675.1)	36/85(42%),7e-14
carbamoylphosphate synthetase small subunit	HGTV-1	AGM11371.1	Halorubrum sp. J07HR59 (ERH04800.1)	174/361(48%),8e-114
nucleoside deoxyribosyltransferase	HRTV-29	gp51	phiCh1(ADD07734.1); Halococcus saccharolyticus(WP_006076033.1)	65/130(50%),1e-33; 57/150(38%),2e-18
nucleoside deoxyribosyltransferase	phiCh1	QBJ01251.1	environmental Halophage eHP-6(AFH21666.1); Halococcus saccharolyticus(WP_006076033.1)	68/148(46%),2e-30; 54/157(34%),2e-15
nucleoside deoxyribosyltransferase	HATV-2	gp51	Halococcus saccharolyticus(WP_006076033.1)	48/149(32%),2e-09
nucleoside deoxyribosyltransferase	HGTV-1	AGM11382.1	uncultured virus(ADE29227.1)	49/133(37%),5e-21
carbamoyl phosphate synthetase small subunit carA	HGTV-1	AGM11371.1	Halorubrum sp. J07HR59 (ERH04800.1)	174/361(48%),8e-114
ribonucleotide diphosphate reductase,class II	HF1	AAO61366.1	Halorubrum depositum(WP_144797710.1); HGTV-1(YP_008059284.1)	718/806(89%),0.0; 485/767(63%),0.0	all the remaining 30 viral isolates from genera 1 from family 1
ribonucleotide diphosphate reductase,class II	HVTV-1	AGC34391.1	Halopiger xanaduensis(WP_013878623.1)	618/1046(59%),0.0	HVTV-2,HCTV-5,HCTV-1,HCTV-16
ribonucleotide diphosphate reductase,class II	HGTV-1	AGM11406.1	HRTV-8(YP_008058603.1); Halorubrum depositum(WP_144797710.1)	474/736(64%),0.0; 472/743(64%),0.0
5'(3')-deoxyribonucleotidase	HVTV-1	AGC34406.1	Natrialba magadii (WP_004216313.1)	65/188(35%), 5e-21	HVTV-2,HCTV-5,HCTV-1,HCTV-16
cobaltochelatase subunit cobS	HVTV-1	AGC34428.1	Haloquadratum walsbyi J07HQW1(ERG92090.1); Pseudomonas phage nickie (YP_009620729.1)	135/412(33%),1e-51; 63/266(24%), 2e-06	HVTV-2,HCTV-5,HCTV-1,HCTV-16
cobaltochelatase subunit cobS	HCTV-2	AGM11850.1	Haladaptatus sp. W1(WP_069452449.1)	149/373(40%),8e-69	HHTV-2
cobaltochelatase subunit cobT	HVTV-1	AGC34426.1	Halorientalis regularis(WP_092695239.1), Gordonia phage Jumbo (YP_009291056.1)	229/781(29%),2e-75; 83/337(25%), 8e-04	HVTV-2,HCTV-5,HCTV-1,HCTV-16
cobaltochelatase subunit cobT	HCTV-2	AGM11846.1	Haladaptatus sp. W1(WP_069452451.1)	95/266(36%),6e-33	HHTV-2
RNA metabolism
RNA methyltransferase activating protein Trm112	HJTV-2	gp45	Halarchaeum sp. CBA1220(WP_123077079.1)	38/64(59%),3e-21
ribosomal protein L21e	HRTV-24	gp41	Halostella pelagica(WP_138796600.1)	55/73(75%),1e-31	HSTV-3,HJTV-3,HRTV-15
RNA ligase, Rnl2 family	HGTV-1	AGM11514.1	Candidatus Nanosalina sp. J07AB43(EGQ44272.1)	160/245(65%),5e-109
N terminal HNH, C terminal RNA ligase, Rnl2 family	HGTV-1	AGM11530.1	Halorhabdus tiamatea(WP_008527022.1)	173/389(44%),1e-103
tRNA nucleotidyl transferase	HGTV-1	AGM11539.1	Halorhabdus rudnickae(WP_135666821.1)	220/427(52%),2e-122
lysyl-tRNA synthetase, class I	HGTV-1	AGM11494.1	Salinirussus salinus(WP_159898934.1)	158/519(30%),2e-52
tRNA splicing ligase RtcB	HGTV-1	AGM11437.1	Candidatus Nanosalina sp. J07AB43(EGQ44311.1); HCTV-1(YP_008059609.1)	251/469(54%), 0.0; 224/503(45%),6e-137
tRNA splicing ligase RtcB	HF1	AAO61361.1	Halomarina oriensis(WP_124957032.1); HGTV-1(YP_008059315.1)	202/456(44%),2e-118; 198/475(42%),3e-114	all the remaining 30 viral isolates from genera 1 from family 1
tRNA splicing ligase RtcB	HCTV-5	AGM11655.1	Halobacterium salinarum(WP_136361337.1); HGTV-1(YP_008059315.1)	283/485(58%),0.0; 215/507(42%),7e-122	HCTV-1,HCTV-16
Other functions
phosphoadenosine phosphosulphate reductase	HFTV1	QAS68891.1	Haloterrigena saccharevitans (WP_076146279.1); environmental Halophage eHP-13(AFH21926.1)	147/245(60%),4e-98; 95/246(39%),2e-45	HRTV-29
glutamine amidotransferase, Class II	phiCh1	QBJ01221.1	Pseudomaricurvus alkylphenolicus(WP_166992589.1)	60/175(34%),6e-08	ChaoS9
MaoC-like dehydratase	HATV-2	gp99	Deltaproteobacteria bacterium(HFH12415.1)	44/118(37%),7e-17
dual specificity protein phosphatase (DUSP)	HSTV-2	AGC34320.1	Halobacteriaceae bacterium SHR40(WP_128226446.1)	59/142(42%),2e-20	HRTV-7,HRTV-2,HRTV-11,HCTV-6,HCTV-15
dual specificity protein phosphatase (DUSP)	HGTV-1	AGM11476.1	Haloarcula sp. K1(WP_155120807.1)	46/138(33%),5e-13
thioredoxin	HGTV-1	AGM11471.1	Halobellus rufus(WP_049986319.1)	45/85(53%),7e-24
peroxide stress protein YaaA	HRTV-29	gp32	Halorussus sp. DLLS-82(WP_134671709.1)	58/138(42%),2e-26
peroxide stress protein YaaA	ChaoS9	QBI90060.1	Longibacter salinarum(WP_098074471.1)	54/137(39%),3e-19
queuosine precursor transporter	HCTV-1	AGM11928.1	Halorubrum sp. C191(PHQ43912.1)	126/216(58%),3e-82	HCTV-16
ADP-ribosyltransferase, VIP2 domain	HCTV-5	AGM11717.1
N terminal Zeta toxin domain, C terminal ADP ribosyltransferase VIP2 domain	HVTV-1	AGC34484.1	Candidatus Pacearchaeota archaeon(MAG39794.1)	96/343(28%),6e-22
HSP90 chaperone protein	HSTV-2	AGC34360.1	Halobonum sp. Gai3-2(WP_179171572.1);HGTV-1(YP_008059347.1)	225/818(28%),1e-63; 119/433(27%),3e-22
HSP90 chaperone protein	HGTV-1	AGM11469.1	Candidatus Nanosalina sp. J07AB43(EGQ44296.1);HSTV-2(YP_007379171.1)	253/521(49%),8e-170; 119/433(27%),3e-22
HSP90 chaperone protein	HGTV-1	AGM11500.1	Natronomonas sp. F12-1(WP_153952958.1)	198/743(27%),1e-65
