# Supplementary material for: Diversity, taxonomy, and evolution of archaeal viruses of the class Caudoviricetes
Source: PLoS Biol. 2021 Nov 9;19(11):e3001442. doi: 10.1371/journal.pbio.3001442 (PMC8651126; doi:10.1371/journal.pbio.3001442)
Supplement: S6 Table — (XLSX) [file pbio.3001442.s009.xlsx]

## Sheet: S6_Table
S6 Table Cobaltochelatase subunits gene cluster encoded by head-tailed viruses
Host order	Virus	CobS	CobT
Halobacteriales	HVTV-1	AGC34428.1	AGC34426.1
	HVTV-2	gp58	gp56
	HCTV-1	AGM11919.1	AGM11918.1
	HCTV-5	AGM11671.1	AGM11669.1
	HCTV-16	gp61	gp60
	HCTV-2	AGM11850.1	AGM11846.1
	HHTV-2	AGM11176.1	AGM11169.1+AGM11170.1
Corynebacteriales	Gordonia phage Jumbo	YP_009291058.1	YP_009291056.1
	Gordonia phage Monty	YP_009275155.1	YP_009275154.1
	Gordonia phage Exiguo	QAY16909.1	QAY16908.1
	Gordonia phage Adgers	AVD99186.1	AVD99185.1
	Gordonia phage BirksAndSocks	YP_009795671.1	YP_009795670.1
	Gordonia phage John316	QIG61968.1	QIG61967.1
	Gordonia phage Flakey	YP_009797932.1	YP_009797931.1
	Gordonia phage FelixAlejandro	QAY16728.1	QAY16727.1
	Gordonia phage Butterball	QAY17014.1	QAY17013.1
	Gordonia phage Jellybones	QGH76232.1	QGH76231.1
	Gordonia phage Sombrero	QAY04049.1	QAY04048.1
	Gordonia phage Beaver	QDM56906.1	QDM56904.1
	Gordonia phage Msay19	QAY16478.1	QAY16477.1
	Gordonia phage Chelms	QDF18304.1	QDF18303.1
	Gordonia phage SteveFrench	YP_009824855.1	YP_009824854.1
	Gordonia phage GMA6	YP_009273543.1	YP_009273544.1
	Gordonia phage GodonK	YP_009821491.1	YP_009821489.1
	Gordonia phage Katyusha	YP_009603359.1	YP_009603355.1
	Gordonia phage Demosthenes	YP_009276790.1	YP_009276787.1
	Gordonia phage GordTnk2	YP_009223997.1	YP_009223996.1
	Gordonia phage Gmala1	YP_009215292.1	YP_009215291.1
	Gordonia phage GMA3	YP_009188656.1	YP_009188655.1
	Gordonia phage GordDuk1	YP_009222541.1	YP_009222540.1
	Gordonia phage Woes	YP_009273471.1	YP_009273470.1
	Gordonia phage Kvothe	YP_009274213.1	YP_009274209.1
	Gordonia phage GTE7	YP_004934773.1	YP_004934772.1
	Gordonia phage GMA7	YP_009189209.1	YP_009189208.1
	Gordonia phage Hotorobo	YP_009301041.1	YP_009301040.1
	Gordonia phage Orchid	YP_009274313.1	YP_009274308.1
	Rhodococcus phage ReqiDocB7	YP_009013859.1	YP_009013858.1
	Tsukamurella phage TIN3	YP_009214846.1	YP_009214845.1
	Tsukamurella phage TIN2	YP_009204517.1	YP_009204516.1
Synechococcales	Synechococcus phage S-CAM3	YP_009321419.1	YP_009321417.1
	Synechococcus phage S-WAM1	YP_009325124.1	YP_009325123.1
	Synechococcus phage S-CAM1	YP_007673088.1	YP_007673089.1
	Synechococcus phage S-SM2	YP_004322291.1	YP_004322289.1
	Prochlorococcus phage P-TIM68	YP_009213639.1	YP_009213633.1
	Prochlorococcus phage P-HM2	YP_004323505.1	YP_004323504.1
	Prochlorococcus phage MED4-213	YP_007673950.1	YP_007673951.1
	Prochlorococcus phage P-HM1	YP_004322561.1	YP_004322560.1
	Synechococcus phage ACG-2014f	YP_009134369.1	YP_009134368.1
	Synechococcus phage S-SSM7	YP_004324215.1	YP_004324214.1
	Synechococcus phage ACG-2014d	YP_009133464.1	YP_009133455.1
	Cyanophage Syn30	YP_007877922.1	YP_007877924.1
	Synechococcus phage syn9	YP_717823.1	YP_717820.1
	Synechococcus phage S-P4	YP_009816067.1	YP_009816064.1
	Synechococcus phage S-CAM7	YP_009323094.1	YP_009323091.1
	Prochlorococcus phage P-SSM2	YP_214386.1	YP_214382.1
	Synechococcus phage Bellamy	YP_009791305.1	YP_009791303.1
	Synechococcus phage S-T4	YP_009810921.1	YP_009810922.1
	Synechococcus phage S-CAM9	YP_009322564.1	YP_009322560.1
	Synechococcus phage ACG-2014i	YP_009140910.1	YP_009140909.1
	Synechococcus phage S-PM2	YP_195155.1	YP_195154.1
	Synechococcus phage ACG-2014e	YP_009134628.1	YP_009134627.1
	Cyanophage S-RIM32	YP_009301650.1	YP_009301648.1
	Synechococcus phage S-WAM2	YP_009324303.1	YP_009324302.1
	Cyanophage S-RIM44	YP_009783281.1	YP_009783279.1
	Synechococcus phage ACG-2014h	YP_009008264.1	YP_009008262.1
	Cyanophage P-TIM40	YP_009188226.1	YP_009188224.1
	Prochlorococcus phage Syn1	YP_004324508.1	YP_004324507.1
	Synechococcus phage S-RIM8 A.HR1	YP_007518223.1	YP_007518220.1
	Cyanophage P-RSM1	YP_007877717.1	YP_007877718.1
	Synechococcus phage S-SSM4	YP_007677294.1	YP_007677287.1
	Synechococcus phage ACG-2014g	YP_009133692.1	YP_009133689.1
	Cyanophage S-RIM12	YP_009779118.1	YP_009779115.1
	Synechococcus phage S-IOM18	YP_008126444.1	YP_008126443.1
	Prochlorococcus phage P-RSM4	YP_004323285.1	YP_004323283.1
	Cyanophage S-RIM50	YP_009302229.1	YP_009302226.1
	Synechococcus phage S-CRM01	YP_004508600.1	YP_004508599.1
Enterobacterales	Salmonella phage SSU5	YP_006906682.1	YP_006906681.1
	Klebsiella phage ST13-OXA48phi12.3	QBP27538.1	QBP27539.1
Pseudomonadales	Pseudomonas phage nickie	YP_009620729.1	YP_009620728.1
Rhizobiales	Ochrobactrum phage vB_OspM_OC	QIG65679.1	QIG65680.1
	Rhizobium phage RHEph10	YP_009352301.1	YP_009352300.1
Vibrionales	Vibrio phage ICP2	YP_004251213.1	YP_004251212.1
	Vibrio phage ICP2_2013_A_Haiti	YP_009056253.1	YP_009056252.1
Pelagibacterales	Pelagibacter phage HTVC008M	YP_007517974.1	YP_007517973.1
