# Supplementary material for: Diversity, taxonomy, and evolution of archaeal viruses of the class Caudoviricetes
Source: PLoS Biol. 2021 Nov 9;19(11):e3001442. doi: 10.1371/journal.pbio.3001442 (PMC8651126; doi:10.1371/journal.pbio.3001442)
Supplement: S8 Table — (XLSX) [file pbio.3001442.s011.xlsx]

## Sheet: S8_Table
S8 Table Host ranges of haloarchaeal head-tailed viruses
Viruses with almost identical(1 to 17 nucleotides substitutions) are outlined with red boxes
	species 1						species 2				species 3		species 4								species 6				species 7
Sample*	SS-2008	SS9	SS6	SS13	SS13		SS10	Eil	SS10		SS10		Eil	SS10	SS10	SS10	SS10	SS10	SS10		SS13	SS6	SS-2008		Mds	Mds	Mds	SS10	SS12
Hosts from Atanasova et al 2015	HRTV8	HRTV14	HRTV17	HRTV19	HRTV23		HRTV26	HRTV10	HRTV22		HSTV4		HRTV5	HCTV7	HCTV9	HCTV11	HCTV8	HCTV10	HRTV21		HRTV24	HRTV15	HJTV2		HSTV2	HRTV2	HRTV7	HCTV6	HCTV15
Halorubrum sp. SS10-3	-1	-5		H	-3			1			1			-7	-7	-7		-7
Halorubrum sp. SS10-9	1	1	1	-3	H		-1	1	H		1			1	-1	-1	-1	-1	H		H	+1			1	1		-1	-2
Halorubrum sp. SS13-12
Halorubrum sp. SS6-1		-6												-5	-5	-6		-7										-4	-3*
Halorubrum sp. SS6-2	1	H		+1	-1		-1	-4			1		-1	-3	-4	-3	-4	-4	1		1	H	-3		-4	-1		-1	1
Halorubrum sp. SS7-4		-2		-6				1			1										-2				-6	-5		*	*
Halorubrum sp. SS8-2	-1	-1		1	1		-4	1	1		-1		1	+1	+1	1	+1	1	-1		1	-7	-4		-6		1	-1	-1*
Halorubrum sp. SS8-7				-6			-1				-4			1	1	-2	1	1	1				-1		-2	1		-1	-5
Halorubrum sp. SS9-12	1	1	H	1	-1		-1		-1		1		-1		-7	-7	-7		-1		-1	-6	-1		-6		-2		-8
Halorubrum sp. SS5-4	-1			1	+1						-1																-4
Halorubrum sp. SP3-3		-3	-3	-3	-1		-1		-7		+1								1		-4
Halorubrum sp. SS1-3	1	-5		1	1		-1	-1	1		1		1	-1	1	1	1	1	1		1	-1				H	-1	1	1
Halorubrum sodomense		-1					-1		-1		H			1	+1	1	+1	1	1		-1				H			1	1
Haloterrigena sp. SS13-7														-5	-4	-4	-5*	-6*
Halobacterium sp. SS6-4	1		1					-1					-1	1	1	1	1	-1
Halobellus sp. SS6-7														-1	1*	-1	-1	1*
Haloarcula sp. SS8-4	-1	-1	-1								-1		-1										-2			-6	-2	-1	-2*
Haloarcula sp. SS8-5	-1							1					-1														1
”Haloarcula californiae”														H	H	H	H	H	-4									H	H
Haloarcula japonica																							H
Haloarcula hispanica
Hosts from Atanasova et al 2012
Halorubrum sp. B2-2	H							H															-2				H
Halorubrum sp. S5a-2	1												1										-1			1	-1
Halorubrum sp. S5a-3	1												H										1
Halorubrum sp. SS2-6	-1
Halorubrum sp. SP3-1	-1
Halorubrum sp. SS2-6								-1
Halorubrum sp. SS3-5								-1																	-5
Halorubrum sp. SS5-7								1
SL-2								-4
Halorubrum sp. S1-2																										H	-2
Halorubrum sp. GV-9																										-1
Halorubrum sp. S5a-4																											-4
Haloarcula sp. E301-5																											-2
Colored fields indicate that the infectivity of a virus has been tested on a particular host strain. In the case of successful infection, the efficiency of plating is indicated, whereas in the absence of infection, the field is left open
Empty fields - not tested
*Samples: Mds, Margherita di Savoia, Italy; SS-2008, Samut Sakhon 2008; Eil, Eilat, Israel; SS6 and SS9, Samut Sakhon 2009; SS10, SS11 and SS13, Samut Sakhon 2010.
The efficiency of plating (EOP) of the virus on its original isolation host has been set to one and marked with H. Number 1 is equal to the EOP on the original host. Numbers -1, -2,… refer to 10-1, 10-2,… and +1, +2,… refer to 101, 102,… when compared to the EOP on the original host.
